# Supplementary material for: A retrospective study of vector borne disease prevalence among anemic dogs in North Carolina
Source: PLoS One. 2023 Nov 8;18(11):e0293901. doi: 10.1371/journal.pone.0293901 (PMC10631695; doi:10.1371/journal.pone.0293901)
Supplement: S1 Table — (XLSX) [file pone.0293901.s003.xlsx]

## Sheet: Current VBDDL Diagnostic PCR As
Organism	Screen or Speciation	Gene Target	Reference with the exact PCR	Efficiency (%)	Eff R^2	LOD	100% LOD	Primer Name	5' to 3'	Primer calc Tm	Product Size (~bp) (excluding primers)	Product Tm Range	PCR Reagents	Thermocycler	PCR Conditions
QC qPCRs
Host DNA	housekeeping QC	host GAPDH	Birkenheuer, A.J.; Levy, M.G.; Breitschwerdt, E.B. Development and Evaluation of a Seminested PCR for Detection and Differentiation of Babesia gibsoni (Asian Genotype) and B. canis DNA in Canine Blood Samples. J. Clin. Microbiol. 2017, 41, 4172–4177	n/a	n/a	n/a	n/a	HKA_GAPDH	CCTTCATTGACCTCAACTACAT	60.7°C	357	85-87°C	12.5uL BioRad SSO Advanced Universal SYBR supermix 2x, 400nM final concentration of each primer, molecular grade H20 to 25uL total reaction volume	BioRad CFX96 Touch Real-Time PCR Detection System	98°C for 3 mins ; 40 cycles of 98°C for 15 sec, 57°C for 15 sec, 72°C for 15 sec; Melt Curve : 65°C to 88°C in 0.5 °C increments with 2 second hold at each reading
								HKB_GAPDH	CCAAAGTTGTCATGGATGACC	61.8°C
SCREENING (first-round) qPCRs
Bartonella spp.	Screen all Bartonella spp.	ssrA	Ernst E, Qurollo B, Olech C, Breitschwerdt EB. Bartonella rochalimae, a newly recognized pathogen in dogs. Journal of Veterinary Internal Medicine. 2020 Jul;34(4):1447-53.	93.3	0.993	4.37	10	Bart_ssrA_F	GCTATGGTAATAAATGGACAATGAAATAA	61.9°C	157-160	82°C	12.5uL BioRad SSO Advanced Universal SYBR supermix 2x, 400nM final concentration of each primer, molecular grade H20 to 25uL total reaction volume	BioRad CFX96 Touch Real-Time PCR Detection System	98°C for 3 mins ; 40 cycles of 98°C for 15 sec, 62°C for 15 sec, 72°C for 20 sec; Melt Curve : 65°C to 90°C in 0.5 °C increments with 2 second hold at each reading
								Bart_ssrA_R3	GACGTGCTTCCGCATAGTTGTC	65.8°C
Rickettsia spp.	Screen all Rickettsia spp.	23S-5S ITS	(1) Wilson JM, Breitschwerdt EB, Juhasz NB, Marr HS, de Brito Galvão JF, Pratt CL, Qurollo BA. Novel Rickettsia Species Infecting Dogs, United States. Emerging infectious diseases. 2020 Dec;26(12):3011. and (2) Juhasz NB, Wilson JM, Haney KN, Clark MH, Davenport AC, Breitschwerdt EB, Qurollo BA. Rickettsia typhi infection in a clinically-ill dog from Houston, Texas. Veterinary Parasitology: Regio…	94.5	0.996	3	10	Rick23-5_F2	AGCTCGATTGATTTACTTTGCTG	62.2°C	243-262	78.5°C	12.5uL BioRad SSO Advanced Universal SYBR supermix 2x, 400nM final concentration of each primer, molecular grade H20 to 25uL total reaction volume	BioRad CFX96 Touch Real-Time PCR Detection System
								Rick23-5_R	CCACCAAGCTAGCAATACAAA	61.4°C
Hem. Mycoplasma spp.	Screen all Hemotropic mycoplasma spp	16S rRNA	(1) Manvell, Charlotte, et al. "Prevalence of Vector-Borne Pathogens in Reproductive and Non-Reproductive Tissue Samples from Free-Roaming Domestic Cats in the South Atlantic USA." Pathogens 10.9 (2021): 1221. (2) Cerreta AJ, Yang TS, Ramsay EC, Birkenheuer AJ, Rahoi D, Qurollo B, Wilson J, Cushing AC. Detection of vector-borne infections in lions and tigers at two zoos in tennessee and oklahoma,…	92.9	0.995	TBD	10	Myco_Hf_F.1	GACGAAAGTCTGATGGAGCAAT	62.3°C	127-150	81°C	12.5uL BioRad SSO Advanced Universal SYBR supermix 2x, 200nM final concentration of each primer, molecular grade H20 to 25uL total reaction volume	BioRad CFX96 Touch Real-Time PCR Detection System
								Myco Hf_R	ACGCCCAATAAATCCGRATAAT	61.4-63°C
Anaplasma and Ehrlichia spp.	Screen Ricketsiales (Anaplasma, Ehrlichia, Neoehrlichia, Neorickettsia)	16S rRNA	(1) Tyrrell, J.D.; Qurollo, B.A.; Mowat, F.M.; Kennedy-Stoskopf, S. Molecular Prevalence of Selected Vector-Borne Organisms in Captive Red Wolves (Canis rufus). J. Zoo Wildl. Med. 2020, 51, 663–667. (2) Cerreta AJ, Yang TS, Ramsay EC, Birkenheuer AJ, Rahoi D, Qurollo B, Wilson J, Cushing AC. Detection of vector-borne infections in lions and tigers at two zoos in tennessee and oklahoma, usa. Journ…	97.5	0.996	6.3	10	AE16S_45F	AGCYTAACACATGCAAGTCGAACG	66.6-67.9°C	197-205	81.5-82°C	12.5uL BioRad SSO Advanced Universal SYBR supermix 2x, 300nM final concentration of each primer, molecular grade H20 to 25uL total reaction volume	BioRad CFX96 Touch Real-Time PCR Detection System
								AE16S_299R	CCTCTCAGACCAGCTATAGATCA	62.5°C
A. phagocytophilum, A. platys	additional screening and specieation of Aph and Apl	msp2 (p44) multiplex	(1) Hegarty et. al. Serological and molecular analysis of feline vector-borne anaplasmosis and ehrlichiosis using species-specific peptides and PCR. Parasit Vectors. 2015 Jun 12;8:320. (2) von Fricken ME, Qurollo BA, Boldbaatar B, Wang YW, Jiang RR, Lkhagvatseren S, Koehler JW, Moore TC, Nymadawa P, Anderson BD, Matulis G. Genetic diversity of Anaplasma and Ehrlichia bacteria found in Dermacentor…	Aph: 103; 102.8; Apl: 101; 103.7; combined 115	≥0.99	3.1, 4.6	10	Aph_p44_S	TGGTGGTGCGGGATATTTCTATGTTG	66.7°C	136	80.5°C	12.5uL BioRad SSO Advanced Universal SYBR supermix 2x, 300nM final concentration of each primer, molecular grade H20 to 25uL total reaction volume	BioRad CFX96 Touch Real-Time PCR Detection System	98°C for 3 mins ; 40 cycles of 98°C for 15 sec, 67°C for 15 sec, 72°C for 15 sec; Melt Curve : 65°C to 88°C in 0.5 °C increments with 2 second hold at each reading
								Aph_p44_R	CCCAATCCGAGGATCAGGTGTG	66.3°C
								Apl_p44-F3	GCTAAGTGGAGCGGTGGCGATGACAG	71.5°C	140	86°C
								Apl_p44_as4	GCCGCAGTTTCCCCGGTACT	68.8°C
Babesia spp.	Screen all Babesia (and Cytauxzoon)	LSU4-5 ITS	(1) Qurollo BA, et al. Improved molecular detection of Babesia infections in animals using a novel quantitative real-time PCR diagnostic assay targeting mitochondrial DNA. Parasites & Vectors. 2017;10:128. doi:10.1186/s13071-017-2064-1. (2) Barash NR, Thomas B, Birkenheuer AJ, Breitschwerdt EB, Lemler E, Qurollo BA. Prevalence of Babesia spp. and clinical characteristics of Babesia vulpes infecti…	Babesia sensu lato spp: 92 - 93.8; B. vulpes (B. microti-lie): 95 - 100	≥0.99	3.9	95% LoD 5-10; 100% LoD 10 for Bab s.l. and 100 for B.mic-like;	BMIC-LSU4_F	TTGCGATAGTAATAGATTTACTGC	63.8°C	173	76.5-77°C	12.5uL BioRad SSO Advanced Universal SYBR supermix 2x, 600nM final concentration of BAB_LSU4_F and BAB-LSU4_R2, 400nM final concentration of BMIC-LSU4_F, molecular grade H20 to 25uL total reaction volume	BioRad CFX96 Touch Real-Time PCR Detection System	98°C for 3 mins ; 40 cycles of 98°C for 15 sec, 60°C for 15 sec, 72°C for 15 sec; Melt Curve : 65°C to 88°C in 0.5 °C increments with 2 second hold at each reading
								BAB_LSU4_F	ACCTGTCAARTTCCTTCACTAAMTT	64.3°C	55-108
								BAB-LSU4_R2	TCTTAACCCAACTCACGTACCA	63.5-65.9°C
Apicomplexan (F3 and R2)	Screening backup for Babesia and Theileria spp (wild-life, B. felis)	18S rRNA	(1) Tyrrell JD, Qurollo BA, Tornquist SJ, Schlaich KG, Kelsey J, Chandrashekar R, Breitschwerdt EB. Molecular identification of vector-borne organisms in Ehrlichia seropositive Nicaraguan horses and first report of Rickettsia felis infection in the horse. Acta Trop. 2019;200:105170. (2) Cerreta AJ, Yang TS, Ramsay EC, Birkenheuer AJ, Rahoi D, Qurollo B, Wilson J, Cushing AC. Detection of vector-b…	B. rangelia: 80	0.997	TBD	10	Piro_18s_F3	GCAGTTAAAAAGCTCGTAGTTGAATT	61.8°C	181-188	81.5°C	12.5uL BioRad SSO Advanced Universal SYBR supermix 2x, 100nM final concentration of each primer, molecular grade H20 to 25uL total reaction volume	BioRad CFX96 Touch Real-Time PCR Detection System
								Piro_18s_R2	GTTAAATACGAATGCCCCCAA	59.6°C
Cytauxzoon felis	additional screen and speciation for C. felis	cox3	(1) Schreeg ME, et al. PCR amplification of a multi-copy mitochondrial gene (cox3) improves detection of Cytauxzoon felis infection as compared to a ribosomal gene (18S). Vet Parasitol. 2016;225:123–30. (3) Cerreta AJ, Yang TS, Ramsay EC, Birkenheuer AJ, Rahoi D, Qurollo B, Wilson J, Cushing AC. Detection of vector-borne infections in lions and tigers at two zoos in tennessee and oklahoma, usa. J…	92.3	0.99	TBD	100	Cfelis cox3_F	GCATATCTTCAAATTACAGATACAC	59.1°C	142	75.5°C	12.5uL BioRad SSO Advanced Universal SYBR supermix 2x, 400nM final concentration of each primer, molecular grade H20 to 25uL total reaction volume	BioRad CFX96 Touch Real-Time PCR Detection System
								Cfelis cox3_R	CCAGTAACTGTTTAGTGTAGTTAAC	60°C
Additional speciation (second-round) qPCRs
E. ewingii, E. canis	Speciation	sodB	(1) Cerreta AJ, Yang TS, Ramsay EC, Birkenheuer AJ, Rahoi D, Qurollo B, Wilson J, Cushing AC. Detection of vector-borne infections in lions and tigers at two zoos in tennessee and oklahoma, usa. Journal of Zoo and Wildlife Medicine. 2022 Mar;53(1):50-9. (2) Kidd, L. et al. “Prevalence of Vector‐Borne Pathogens in Southern California Dogs With Clinical and Laboratory Abnormalities Consistent With …	ND	ND	ND	ND	Eew_sodb_S	GCTGGAATAGGTCATTTTGGTAGTGGA	65.6°C	95	78.5°C	12.5uL BioRad SSO Advanced Universal SYBR supermix 2x, 300nM final concentration of each primer, molecular grade H20 to 25uL total reaction volume	BioRad CFX96 Touch Real-Time PCR Detection System	98°C for 3 mins ; 40 cycles of 98°C for 15 sec, 67°C for 15 sec, 72°C for 15 sec; Melt Curve : 65°C to 88°C in 0.5 °C increments with 2 second hold at each reading
								Eew_sodb_AS	GTTCCCATACATCCATAGCAAGCAAC	64.9°C
				ND	ND	ND	ND	Ec_sodb_S	TGAGGCAACAGCTGGTGATTTAGGA	67.9°C	58	77.5°C	12.5uL BioRad SSO Advanced Universal SYBR supermix 2x, 300nM final concentration of each primer, molecular grade H20 to 25uL total reaction volume	BioRad CFX96 Touch Real-Time PCR Detection System
								Ec_sodb_AS	GCTCCTCCACCATTTTTCTTCATGG	65.8°C
E. chaffeensis	Speciation	nad A	Hegarty et. al. Serological and molecular analysis of feline vector-borne anaplasmosis and ehrlichiosis using species-specific peptides and PCR. Parasit Vectors. 2015 Jun 12;8:320.	ND	ND	ND	ND	Ech-nadA-S	CGCAAAAGATGTAATTCTTTGGGAATC	63.6°C	63	75.5°C	12.5uL BioRad SSO Advanced Universal SYBR supermix 2x, 300nM final concentration of each primer, molecular grade H20 to 25uL total reaction volume	BioRad CFX96 Touch Real-Time PCR Detection System
								Ech-nadA-AS	CACCTCAAAATCAGAATTCATCGAAGG	64.3°C
B. gibsoni, B. vogeli, B. canis, B. coco, B. vulpes	Speciate Babesia	18S rRNA	(1) Qurollo BA, et al. Improved molecular detection of Babesia infections in animals using a novel quantitative real-time PCR diagnostic assay targeting mitochondrial DNA. Parasites & Vectors. 2017;10:128. doi:10.1186/s13071-017-2064-1. (2) Barash NR, Thomas B, Birkenheuer AJ, Breitschwerdt EB, Lemler E, Qurollo BA. Prevalence of Babesia spp. and clinical characteristics of Babesia vulpes infecti…	ND	ND	ND	ND	BGNC_F	ACTCGGCTACTTGCCTTGTC	64.6°C	143	80.5°C	12.5uL BioRad SSO Advanced Universal SYBR supermix 2x, 400nM final concentration of BGNC_F, 400nM final concentration of Bab772_R, molecular grade H20 to 25uL total reaction volume	BioRad CFX96 Touch Real-Time PCR Detection System	98°C for 3 mins ; 40 cycles of 98°C for 15 sec, 60°C for 15 sec, 72°C for 15 sec; Melt Curve : 65°C to 88°C in 0.5 °C increments with 2 second hold at each reading
				ND	ND	ND	ND	BCV_F	GTTCGAGTTTGCCATTCGTT	62°C	150	80.5°C	12.5uL BioRad SSO Advanced Universal SYBR supermix 2x, 400nM final concentration of BCV_F, 400nM final concentration of Bab772_R, molecular grade H20 to 25uL total reaction volume	BioRad CFX96 Touch Real-Time PCR Detection System
				ND	ND	ND	ND	BCOCO_F	CCTTTTCTTTGCTTTGTCGC	61.1°C	140	80°C	12.5uL BioRad SSO Advanced Universal SYBR supermix 2x, 400nM final concentration of BCOCO_F, 400nM final concentration of Bab772_R, molecular grade H20 to 25uL total reaction volume	BioRad CFX96 Touch Real-Time PCR Detection System
				ND	ND	ND	ND	Japrac	CTGCCTTATCATTAATTTCGCTTCCGAACG	67.9°C	178	79°C	12.5uL BioRad SSO Advanced Universal SYBR supermix 2x, 400nM final concentration of Japrac, 400nM final concentration of Bab772_R, molecular grade H20 to 25uL total reaction volume	BioRad CFX96 Touch Real-Time PCR Detection System
				ND	ND	ND	ND	Bab772_R	ATGCCCCCAACCGTTCCTATTA	66.3°C	(see above)	(see above)	(see above)	(see above)	(see above)
