# Supplementary material for: A retrospective study of vector borne disease prevalence among anemic dogs in North Carolina
Source: PLoS One. 2023 Nov 8;18(11):e0293901. doi: 10.1371/journal.pone.0293901 (PMC10631695; doi:10.1371/journal.pone.0293901)
Supplement: S2 Table — (XLSX) [file pone.0293901.s004.xlsx]

## Sheet: Data
										CBC Data																															VBDP Results			`
Patient ID	DOCBC	DOB	(DOCBC-DOB)/365	DOVBDP	DOVBDP-DOCBC	Sex	Breed	Weight (kg)	Home State	RBC	HCT	PCV	TS	MCV	MCHC	Reticulocytes	Spherocytes	Agglutination	nRBC	Aniso	Poik	Poly	Acan	Blist/Kerat	Eccen/Pykno	Ghost	Heinz	HGBC	HJ B	Macro	Micro	Schis	Stom	Target	Organisms Seen	Coomb's	WBC (x1000)	Segs (x1000)	Bands (x1000)	Platelets (x1000)	Anaplasma PCR	Babesia PCR	Bartonella PCR	Ehrlichia PCR	Mycoplasma PCR	Rickettsia PCR	Lyme SNAP	Ehrlichia SNAP	Anaplasma SNAP
1	2012-03-27	2011-07-06	0.726027	2012-03-28	1	MC	American Cocker Spaniel	9.6	VA	2.12	15.3	13	7.5	71.9	32.3		0	0	4	3	2	0	1	0	0	0	0	0	0	0	0	0	0	0	0	0	0.49	0.441	0.029	1		0	0	0			0	0	0
2	2012-04-04	2010-05-05	1.91781	2012-04-05	1	MC	Beagle	8	NC	1.38	8.9	8	6.2	64.9	36.9	73000	0	0	1	4	3	3	0	0	0	0	0	0	0	3	3	0	0	0	0		2.8	2.352	0.14	12		0	0	1			0	1	0
3	2012-04-10	2008-11-21	3.3863	2012-04-11	1	FS	German Shepherd	34.4	NC	4.26	27.6	25	6.7	65	33.3		0	0	10	3	2	0	0	0	0	0	0	0	0	0	0	0	0	0	0		0.89	0.018	0	40		0		0
4	2012-08-18	1995-04-01	17.131	2012-08-20	2	FS	American Cocker Spaniel	12.5	NC	1.86	14.4	15	7.4	77.6	36.5		4	0	4	5	3	4	0	0	0	0	0	0	0	4	0	0	0	0	0		16.1	9.499	3.059	484		0					0	0	0
5	2012-05-08	2005-08-08	6.75342	2012-05-09	1	FS	Golden Retriever	25.6	NC	2.27	19.5	19	8	85.8	28.3		5	0	23	4	0	4	0	0	0	0	0	0	0	4	0	0	0	0	0	4	13.48	9.301	1.618	191		0					0	0	0
6	2012-05-22	2009-09-22	2.66575	2012-05-23	1	FS	American Staffordshire Terrier	30	NC	3.36	23	24	7.2	68.5	35.3		5	1	10	5	2	4	0	0	0	0	0	0	1	2	0	0	0	0	0		12.54	9.405	0.251	162		0					0	0	0
7	2012-07-11	2000-02-11	12.4219	2012-07-12	1	FS	Terrier	14.9	NC	2.26	17.4	17	8	76.6	30.7		0	1	0	5	0	0	0	0	0	0	0	0	0	3	0	0	0	0	0	0	9.7	7.663	0.291	304		0		0			0	0	0
8	2012-07-05	2006-07-05	6.00548	2012-07-05	0	MC	Boxer	42.5	NC	2.57	19.8	17	6.6	77	31.6	38000	3	1	0	4	2	0	0	0	0	0	0	0	1	3	0	0	0	0	0		13.84	11.349	0.692	25		0					0	0	0
9	2012-07-11	2005-10-01	6.78082	2012-07-12	1	MC	Mixed Breed	43.2	NC	2.62	19.3	18	7.2	73.7	37.6	230000	4	1	27	4	0	3	0	0	0	0	0	0	0	2	0	0	0	0	0		34.09	31.704	0.341	118		0					0	0	0
10	2012-06-29	2003-07-02	9	2012-06-20	-9	MC	Mixed Breed	23.9	NC	4.03	29.1	29	8.1	72.3	30.1	170000	4	1	2	5	2	3	0	0	0	0	0	0	1	4	2	0	0	2	0		15.29	12.232	0.153	367				0			0	0	0
11	2012-06-13	2002-06-13	10.0082	2012-06-15	2	FS	English Springer Spaniel	22.1	NC	1.77	13.4	13	8	75.7	31.9		5	1	19	4	0	3	0	0	0	0	0	0	0	2	0	0	0	0	0		22.9	16.717	2.29	38		0		0			0	0	1
12	2012-07-23	2007-09-19	4.84658	2012-07-26	3	FI	Soft-coated wheaten terrier	17.6	WV	1.61	13.6	12	7.7	84.9	31.3	12000	0	0	0	3	2	0	0	0	0	0	0	0	0	4	0	0	0	1	0		2.78	1.724	0.056	26		0		0			0	0	0
13	2012-10-21	2010-06-15	2.35342	2012-10-22	1	FS	Irish Terrier	24.7	NC	1.8	15	14	5.1	83	26.5	313000	1	0	2	4	2	4	0	0	0	0	0	0	0	4	0	0	0	0	0	0	17.66	15.188	0.177	11		0					0	0	0
14	2012-11-06	2001-05-05	11.5151	2012-11-06	0	FS	Mixed breed	16.8	NC	2.94	21.3	22	7.2	72.5	33.9	177000	5	1	2	5	2	3	0	0	0	0	0	0	0	2	0	0	0	0	0	4	8.7	7.656	0.261	158		0		0			0	1	0
15	2012-12-05	2002-11-28	10.0274	2012-12-06	1	MI	Golden Retriever	38	NC	3.19	25.9	26	6.7	81.2	32.7	210000	0	0	0	4	0	2	0	0	0	0	0	0	1	3	0	0	0	0	0		37.34	33.979	0.373	83		0					0	0	0
16	2013-01-09	2011-01-08	2.00548	2013-01-16	7	MI	Jack Russell Terrier	9	NC	2.82	23	22	8.1	81.4	30.1		0	0	24	5	0	4	0	0	0	0	0	0	0	4	0	0	0	0	0		10	5.9	0.2	74		1					0	0	0
17	2013-01-20	2011-01-18	2.00822	2013-01-24	4	MC	Mixed Breed Dog	9.7	NC	4.08	29.1	29	7.2	71.4	34.4	146000	0	0	8	4	3	2	2	0	0	0	0	0	1	3	0	0	0	0	0		21.54	18.524	0.431	83							0	0	0
18	2013-01-22	2002-01-22	11.0082	2013-01-25	3	FS	Pembroke Welsh Corgi	12	NC	2.58	20.3	18	7.8	78.7	31.7	169000	0	0	5	3	2	3	0	0	0	0	0	0	1	3	0	0	0	0	0		31.83	26.419	1.592	1141		0
19	2014-01-09	2004-07-01	9.53151	2014-01-09	0	MC	Australian Shepherd	29.5	VA	4.1	28.5	29	4.3	69.4	35.2	12000	0	0	0	3	3	0	0	0	0	0	0	0	0	0	0	0	0	0	0		6.53	4.963	0	183	0	0	0	0	0	0	0	0	0
20	2015-01-06	2013-06-27	1.52877	2015-01-29	23	MC	Schnauzer-moniature	7.5	NC	2.93	22.7	21	5.9	77.7	31.7	135000	0	0	0	4	2	3	0	0	0	0	0	0	0	3	0	0	0	0	0	0	7.32	3.294	0.073	55	0	0	0	0	0	0	0	0	0
21	2015-02-03	2010-08-28	4.43836	2015-02-03	0	MC	Giant Schauzer	54	NC	4.12	27.7	27	5.4	67.2	33.5	31000	0	0	0	3	2	0	0	0	0	0	0	0	0	0	0	0	0	0	0		18.49	13.683	0.555	97	0	0	0	0	0	0	0	0	0
22	2015-03-03	2010-03-25	4.94247	2015-03-11	8	FS	Pekingese	3.01	NC	2.84	18.7	19	5.7	65.9	32.8	127000	0	0	4	4	3	2	0	0	0	0	0	0	1	2	2	0	0	3	0		41.95	33.56	2.517	62		0
23	2015-05-15	2010-03-01	5.20822	2015-05-15	0	FS	Goldendoodle	29.6258	NC	1.53	11.4	11	7.3	75	32.4		0	0	0	4	2	0	0	0	0	0	0	0	0	2	0	0	0	0	0	0	5.57	4.623	0.223	85	0	0	0	0	0	0	0	0	0
24	2016-08-25	2010-06-19	6.18904	2016-08-29	4	FS	Boxer	30.3	NC	3.67	27.6	28	8.1	75	33.6	40000	0	0	0	5	2	0	0	0	0	0	0	0	0	3	0	0	0	0	0	0	11.11	9.11	0.111	211	0	0	0	0	0	0	0	0	0
25	2015-07-15	2011-04-01	4.29041	2015-07-15	0	MI	Labrador Retriever	20.53	NC	2.93	20	22	7.5	68.2	38.1	116000	3	1	6	4	2	3	0	0	0	0	0	0	0	3	2	0	0	0	0		20.84	18.911	0.417	105	0	0	0	0	0	0	0	0	0
26	2018-08-17	2007-11-06	10.7863	2018-09-12	26	MC	German Shepherd Dog	40.3	NC	3.3	22.1	22	6.5	67.2	33.9	34000	0	0	0	3	2	0	0	0	0	0	0	0	0	2	0	0		1	0		28.26	24.586	0	275	0	0	0	1	0	0	0	1	0
27	2017-01-12	2011-05-25	5.6411	2017-01-13	1	MC	Poodle	4.74	NC	3.9	27.1	27	7.6	69.7	32.3	19000	0	0	0	3	3	0	0	0	0	0	0	0	0	2	0	0	0	2	0		5.05	4.141	0.455	108		0
28	2017-09-19	2013-09-26	3.98356	2017-09-20	1	MI	Goldendoodle	18.6	NC	3.51	28.1	28	6.5	80.1	32.7	35000	0	0	1	4	4	0	4	1	0	0	0	0	0	4	2	0	0	1	0		2.12	1.145	0	3	0	0	0	0	0	0	0	1	0
29	2018-12-05	2009-01-05	9.92055	2018-12-11	6	MC	Chihuahua	3.55	NC	1.05	7.4	8	7.3	70.4	45	92000	0	1	20	5	0	3	0	0	0	1	0	0	0	3	3	0		0	0	4	29.76	20.237	2.083	167	0	0	0	0	0	0	0	0	0
30	2014-03-14	2002-09-06	11.526	2014-03-17	3	FS	Soft-coated Wheaten Terrier	18.9	NC	3.29	26.3	26	7	80	33.9	48000	0	0	0	4	2	2	0	0	0	0	0	0	0	2	0	0	0	0	0		25.2	22.68	0	237	0	0	0	0	0	0	0	0	0
31	2013-08-04	2005-03-01	8.43288	2013-08-16	12	FS	Hound	36.5	NC	2.24	16.3	17	4.7	72.8	33.7	16000	0	0	0	3	2	0	0	0	0	0	0	0	1	2	0	0	0	0	0		22.05	16.758	1.103	2	0	0	0	1	0	0	0	1	0
32	2016-12-16	2004-08-03	12.3781	2016-12-14	-2	FS	English Setter	16.783	NC	4.11	28.8	28	5.5	70.2	33.7	13000	1	0	1	3	2	0	1	0	1	0	0	0	0	0	0	0	0	1	0		2.11	0.528	0.401	24	0	0	0	0	0	0	0	1	0
33	2014-02-01	2003-05-06	10.7507	2014-01-31	-1	MC	Jack Russell Terrier	6.5	NC	1.18	9.8	12	9.3	83.2	48.7	132000	5	1	57	4	3	4	0	0	0	2	0	0	1	4	0	0	0	0	0		28.97	17.961	6.084	296	0	0	0	0	0	0	0	0	0
34	2016-07-12	2004-10-30	11.7068	2016-07-12	0	MC	Beagle	29.4	NC	4.22	29.7	29	7.2	70.3	33.8	6000	0	0	0	2	2	0	0	0	0	0	0	0	0	0	0	0	0	0	0		13.27	7.431	3.45	138	0	0	0	0	0	0	0	0	0
35	2015-11-30	2000-11-30	15.0082	2015-11-30	0	MI	Pekingese	6.48	NC	2.31	15.1	14	5.9	65.3	34.9		0	0	2	2	0	0	0	0	0	0	0	0	0	0	0	0	0	0	0	0	2.22	1.066	0.022	70	0	0	0	0	0	0	0	1	0
36	2014-04-17	2000-02-06	14.2027	2014-04-22	5	MC	Poodle-Mini	4.47	NC	3.96	27.7	28		69.9	35.1	78000	0		4	4	2	2	0	0	0	0	0	0	0	2	0	0	0	0	0		9.44	6.608	0.85	15.4	0	0	0	0	0	0	0	0	0
37	2012-04-29	2006-12-10	5.38904	2012-05-01	2	MC	Labrador Retriever	24	NC	3.54	25	25	4.2	70.8	33.1		0	0	1	3	3	0	1	1	0	0	0	0	0	0	0	0	0	0	0		0.44	0	0	3							0	0	0
38	2012-06-15	2003-09-21	8.73973	2012-06-18	3	FS	Dachshund-Miniature	7.6	NC	3.15	25	26	7.1	79.5	29.9		0	0	20	5	2	4	0	0	0	0	0	0	0	3	2	0	0	0	0	4	15.83	13.139	0.95	385		0					0	0	0
39	2016-02-10	2002-11-05	13.274	2016-02-17	7	MC	GSD	21.7	NC	4.31	29.8	27	5.5	69.2	35.3	10000	1	0	0	2	3	0	2	0	1	0	0	0	0	0	0	0	0	2	0	0	13.92	11.832	0.974	289	0	0	0	0	0	0	0	1	0
40	2014-10-21	2007-03-06	7.63288	2014-10-29	8	FS	Lab Retriever	29.6	NC	1.75	16.6	17		94.8	29.6	283000	0	0	7	4	0	4	0	0	0	0	0	0	0	0	0	0	0	0	0	0	13.6	11.152	1.224	20	0	0	0	0	0	0	0	0	0
41	2012-09-17	2006-07-09	6.19726	2012-09-18	1	FS	Border Collie	34.5	NC	4.19	29.4	27	8.2	70	34.9		0	0	0	2	2	0	0	0	0	2	0	0	0	0	0	0	0	0	0	0	20.4	17.34	0.204	61		0					0	1	0
42	2015-09-16	2005-05-12	10.3534	2015-09-18	2	FS	American Staffordshire Terrier	24.4	NC	3.87	29.6	29	6	76.5	25.8	83000	0	0	7	4	2	2	0	0	0	0	0	0	0	2	0	0	0	0	0		6.76	6.152	0.068	83	0	0	0	0	0	0	0	0	0
43	2016-07-01	2005-12-01	10.589	2016-06-30	-1	FS	Mixed Breed Dog	22.4	NC	3.43	24.4	24	6	71	33.4	7000	0	0	0	2	2	0	0	0	0	0	0	0	0	2	0	0	0	0	0		15.53	12.735	0	43	0	0	0	0	0	0	0	1	0
44	2013-08-20	2002-09-01	10.9753	2013-08-08	-12	MI	English Cocker Spaniel	21.4	NC	3.81	29	29	7.3	76.2	34.4	51000	0	0	0	2	0	0	0	0	0	0	0	0	0	0	0	0	0	0	0		5.51	4.243		595	0	0	0	0	0	0	0	1	0
45	2016-04-12	2008-05-15	7.91507	2016-04-15	3	MI	South African Boerboel	70.2	NC	3.5	24.9	25	6.8	71.2	34.4	38000	0	0	0	3	2	0	0	0	0	0	0	0	0	0	0	0	0	0	0		20.68	14.683	0.827	100	0	0	0	0	0	0	1	0	0
46	2018-09-25	2007-02-01	11.6548	2018-09-17	-8	MC	American Cocker Spaniel	11	NC	3.03	20.3	22	7.6	67.1	33.5	104000	0	0	8	5	2	3	0	0	0	0	0	0	0	3	0	0		0	0		54.67	41.003	5.467	343							0	0	0
47	2012-03-15	2002-01-29	10.1315	2012-03-16	1	FS	Bernese Mountain	31.2	NC	3.9	28	25	6.4	71.7	30.7		2	0	46	5	3	2	2	0	0	0	0	0	0	4	3	0	0	0	0	0	10.43	8.553	0.104	95							0	0	0
48	2018-01-07	2003-09-17	14.3178	2018-01-09	2	MC	Shiba Inu	13.5	VA	4.02	27.4	29	7.2	68	34.7		0	0	2	3	2	0	1	0	0	0	0	0	2	0	0	1		1	0		20.2	17.776	0.202	171	0	0	0	0	0	0	0	0	0
49	2018-03-23	2003-09-21	14.5123	2018-03-19	-4	FS	Silky Terrier	5.5	NC	4.04	28.1	27	6.8	69.6	33.6	34000	0	0	0	2	3	0	2	2	0	0	1	0	1	2	0	0		2	0		19.5	17.745	0	459	0	0	0	0	0	0	0	0	0
50	2016-12-23	2008-10-01	8.23288	2017-01-03	11	MC	Border Collie	25	NC	1.79	13.1	17	5.2	73.4	26.8		0	0	3	3	2	2	0	0	0	0	0	0	0	2	0	0	0	0	0		8.3	7.138	0.166	29	0	0	0	0	0	0
51	2013-08-27	2006-02-28	7.49863	2013-09-04	8	FS	Golden Retriever	38.5	VA	3.69	26.4	26	6.5	71.5	35.1	10000	0	0	0	2	2	0	0	0	0	0	0	0	0	0	0	0	0	0	0		4.35	3.611	0	237	0	0	0	0	0	0	0	1	0
52	2012-05-27	2006-07-09	5.88767	2012-05-29	2	FS	American bulldog	24.7	NC	2.38	19.5	19		81.9	34.8		5	1	4	4	3	3	0	0	0	0	0	0	0	3	0	0	0	0	0		19.82	15.856	2.18	88		0					0	0	0
53	2014-09-15	2005-04-02	9.46027	2014-09-10	-5	FS	Lab Retriever	34.4	NC	2.82	26.1	23		92.6	30.6	315000			21	5	2	4							1	4	2					0	10.73	8.477	0.215		0	0	0	0	0	0	1	0	0
54	2012-09-24	2003-11-01	8.90411	2012-09-25	1	FS	Labrador Retriever	37	NC	3.91	27.1	26	6.5	69.3	32.5		1	0	3	5	2	0	1	0	0	0	0	0	1	4	3	0	0	0	0		2.3	2.047	0.138	2							0	0	0
55	2017-07-06	2008-04-15	9.23014	2017-07-10	4	MC	Labrador Retriever	37.4	NC	2	12.7	12	6.5	63.4	29.2		0	0	0	4	2	0	0	0	0	0	0	0	0	3	3	0	0	0	0		6.35	4.763	0.127	136	0	0	0	0	0	0	1	0	0
56	2012-07-18	2007-03-21	5.33151	2012-07-25	7	MI	Coonhound	39.1	NC	3.98	25.3	25	6.2	63.7	29.9	88000	0	0	2	4	0	3	0	1	0	0	0	0	2	0	0	0	0	2	0		17.35	16.136	0	47		0		0
57	2012-08-06	2001-05-14	11.2384	2012-08-08	2	FS	Terrier	16.8	NC	3.36	29.9	29	6	89.2	29.5		3	0	0	5	2	0	0	0	0	0	0	0	0	4	2	0	0	0	0	3	21.88	18.817	0	527							0	1	0
58	2014-05-07	2001-11-24	12.4575	2014-05-08	1	MC	Poodle Toy	3.49	NC	4.48	29.4	30		65.7	34.8	34000				3	2									2							20.66	18.801		87							0	0	0
59	2014-06-01	2006-01-17	8.37534	2014-06-06	5	FS	Labrador Retriever	35.7	NC	3.47	22.7	23		65.4	34.7	42000			1	4	3										2						12.17	9.614	0.122	238	0	0	0	0	0	0	0	0	0
60	2015-01-20	2002-06-03	12.6411	2015-01-30	10	FS	Maltese	3.4	NC	3.78	28.6	27	5.7	75.6	33.9	20000	0	0	0	3	3	0	1	0	0	0	0	0	0	0	0	0	0	0	0		7.16	5.585	0.286	282	0	0	0	0	0	0	0	0	0
61	2012-02-27	2000-08-30	11.5014	2012-02-28	1	MC	Australian Cattle dog/heeler	21.4	VA	3.45	24.9	23	6.9	72.1	33.2	61000	0	0	0	3	2	0	0	0	0	0	0	0	0	0	0	0	0	0	0		11.67	8.869	0.467	108							0	0	0
62	2013-05-28	2007-08-03	5.82192	2013-06-12	15	MC	American Cocker Spaniel	17.7	NC	2.07	15.8	13	8.4	76.3	33.5	171000	5	0	11	5	2	4	0	0	0	0	0	0	1	4	3	0	0	0	0		18.67	14.189	1.867	35	0	0	0	0	0	0	0	0	0
63	2015-01-16	2001-07-03	13.5479	2015-01-16	0	MC	Beagle	11.9	NC	2.58	19.8	21	6.3	80.1	30.3	379000	0	0	2	4	2	3	1	0	0	0	0	0	1	3	2	0	0	0	0		26.14	20.389	1.046	316	0	0	0	0	0	0	0	1	0
64	2014-12-21	2014-11-23	0.0767123	2014-12-17	-4	MC	Labrador Retriever	38.1	NC	4.18	28.2	27	5.5	67.4	32.2	14000	0	0	0	4	3	0	0	0	0	0	0	0	0	0	0	0	0	0	0		42.41	39.677	1.688	105	0	0	0	0	0	0	0	0	0
65	2012-01-07	2001-02-21	10.8822	2012-01-06	-1	MC	Jack Russell Terrier	9.7	NC	3.6	29.4	30	6.1	81.6	32.1	40000	0	0	0	3	2	0	1	0	0	0	0	0	0	4	0	0	0	0	0		18.82	14.491	0.188	273		0					0	0	0
66	2012-02-13	2007-01-02	5.11781	2012-02-15	2	MI	Boston Terrier	10	NC	2.57	17.5	17	7.7	68	32		0	0	2	3	2	2	0	0	0	0	0	0	0	0	0	0	0	0	0		23.66	20.584	0.237	437							0	0	0
67	2012-01-21	2004-01-20	8.00822	2012-01-24	3	FS	Pointer	30.5	NC	2.22	14.2	16	7.3	63.9	39.7		0	0	0	3	0	0	0	0	0	0	0	0	0	2	2	0	0	0	0		12.7	9.652	0.889	44							0	0	0
68	2012-01-18	2009-02-10	2.93699	2012-01-19	1	FS	Pekingese	4.7	NC	1.43	13	13	6.1	91	27.9	210000	4	1	17	5	2	4	0	0	0	0	0	0	2	4	4	0	0	0	0		32.8	31.104	2.304	226							0	0	0
69	2015-06-22	2004-03-23	11.2548	2015-06-22	0	FS	Labrador Retriever	33.11	NC	2.36	17	18	6.7	72	31.7	233000	0	0	1	4	2	3	0	0	0	0	0	0	0	3	0	0	0	0	0	4	23.93	20.341	1.436	247	0	0	0	0	0	0	0	1	0
70	2012-02-06	2003-03-28	8.86849	2012-02-07	1	FS	Dachshund	6.3	NC	2.18	13.4	12	7.2	61.6	34.5		0	0	3	3	2	0	0	0	0	0	0	0	0	0	0	0	0	0	0	0	15.31	13.626	0.306	184							0	0	0
71	2013-11-26	2001-05-27	12.5096	2013-11-22	-4	MC	Labrador Retriever	20.9	NC	1.9	13.3	13	9.4	70	35	17000	0	0	2	3	2	0	0	0	0	0	0	0	2	0	0	0	0	1	0		9.93	8.937	0.099	272							0	1	0
72	2012-02-19	2009-08-19	2.50411	2012-02-21	2	FS	American bulldog	16.4	NC	2.98	23	24	7.6	77.2	36		0	0	0	3	4	0	2	0	0	0	0	0	0	0	0	1	0	0	0		10.2	9.894	0	174							0	0	0
73	2012-02-24	2007-09-02	4.48219	2012-02-27	3	FS	Beagle	27.7	NC	2.08	13.7	13	8.3	65.5	35.2		5	1	19	5	2	3	0	0	0	0	0	0	0	3	2	0	0	0	0		53.69	31.677	10.738	318							0	0	0
74	2012-02-25	2002-12-05	9.23014	2012-02-29	4	FS	Labrador Retriever	34.6	NC	5.15	28.8	30	6.2	55.8	36.2		0	0	1	3	4	0	2	1	0	0	0	0	0	0	3	0	0	2	0		11.1	9.213	0.222	71							0	0	0
75	2012-02-28	2010-10-28	1.33699	2012-02-28	0	MC	Akita	42.5	NC	4.36	28.2	27	6.3	64.7	30		1	0	24	4	5	2	3	0	0	0	0	0	0	3	3	1	0	0	0		2.01	0.08	0.221	55							0	0	0
76	2012-03-20	2011-09-28	0.476712	2012-03-21	1	MI	Maltese	3.1	NC	0.98	7.4	6	7.2	75.5	30.9		0	1	0	2	2	0	0	0	0	1	0	0	0	0	0	0	0	0	0	4	5.99	4.013	0	182							0	0	0
77	2018-11-29	2008-01-27	10.8466	2018-12-03	4	MI	Lhasa Apso	12.5	NC	2.02	10	9	7.7	49.6	34.4	4000	0	0	2	3	0	0	0	0	0	0	0	0	0	0	4	0		0	0		15.02	10.514	2.253	174	0	0	0	0	0	0	0	0	0
78	2016-10-23	2011-10-05	5.05479	2016-10-24	1	FS	Labrador Retriever	25.8	NC	1.55	10.8	9	5.7	69.5	30.6	0	1	0	0	4	2	0	0	0	0	0	0	0	0	2	0	0	0	0	0	0	9.5	7.695	0.285	206	0	0	0	0	0	0	0	0	0
79	2013-11-05	2001-12-24	11.874	2013-11-13	8	FS	Rat Terrier	4.8	NC	2.66	19.4	22	7.1	72.7	34.5	120000	4	1	9	4	0	3	0	0	0	0	0	0	1	3	0	0	0	0	0		12.8	9.6	1.408	232	0	0	0	0	0	0	0	0	0
80	2012-04-29	1999-11-14	12.4658	2012-04-30	1	MC	Labrador Retriever	35.9	NC	4.05	25.3	28	7.2	62.4	36.3		0	0	1	3	2	2	0	0	0	0	0	0	0	2	0	0	0	1	0		12.1	10.285	0	134							0	0	0
81	2012-05-08	2005-05-01	7.02466	2012-05-08	0	FS	Labrador Retriever	31.4	NC	3.97	26	26	6.6	65.5	31.3		0	0	0	4	0	0	0	0	0	0	0	0	0	0	2	0	0	0	0		31.84	23.562	4.776	109			0
82	2012-05-01	2001-10-31	10.5068	2012-05-01	0	MC	American Cocker Spaniel	14	NC	2.87	19.9	20	6.9	69.2	35.9		4	0	17	5	2	4	0	0	0	0	0	0	1	3	4	0	0	0	0	4	13.16	9.856	2.31	139							0	0	0
83	2012-05-10	2007-02-12	5.24384	2012-05-15	5	MC	Italian Greyhound	2.9	NC	4.1	26.4	27	6.8	64.4	31.8	62000	1	0	1	3	4	2	0	0	0	0	0	0	0	0	0	0	0	4	0		31.39	28.251	1.256	433							0	0	0
84	2012-07-30	1999-12-21	12.6164	2012-08-10	11	FS	Dalmatian	20.5	NC	2.5	18.6	18	5.4	74.5	31.4		0	0	0	4	2	0	0	0	0	0	0	0	2	2	0	0	0	0	0		51.06	45.443	4.085	345			0
85	2012-05-12	2006-12-12	5.41918	2012-05-15	3	FS	Australian Cattle dog/heeler	13.2	NC	3.75	27.4	14	3.5	72.9	32.9		2	0	0	4	4	4	1	0	0	0	0	0	1	4	2	0	0	0	0		20.86	16.644	0.219	134							0	0	0
86	2012-06-04	2001-01-31	11.3479	2012-06-05	1	FI	American Staffordshire Terrier	15.7	NC	2.49	18.1	17	7.4	72.6	33.9		1	0	0	4	2	0	1	0	0	0	0	0	0	2	0	0	0	0	0		11.35	10.102	0	299		0
87	2012-06-01	2007-12-01	4.50411	2012-06-05	4	MI	Poodle Miniature	5.72	VA	2.79	22.1	21	7.4	79.1	30.8		0	0	15	5	2	3	0	0	0	0	0	0	1	4	2	0	0	1	0		29.64	25.787	1.482	67							0	0	0
88	2012-06-04	2009-12-22	2.45205	2012-06-05	1	FS	Chow Chow	27.27	NC	4.49	30	28	5.1	66.8	32.9		0	0	1	4	2	0	2	0	0	0	0	1	0	0	0	1	0	2	0		7.89	5.76	0.473	114							0	0	0
89	2013-01-21	2009-04-21	3.75616	2013-01-24	3	FI	Terrier	15.9	AZ	3.69	24.4	28	5	66.1	37.5		0	0	0	2	3	0	0	0	0	0	0	0	0	0	0	0	0	0	0		14.7	14.406		177							0	0	0
90	2012-06-26	2010-06-09	2.04932	2012-06-28	2	MC	Maltese	5.81155	NC	1.56	12.9	13	6.7	82.6	29.1		3	1	0	5	2	0	1	0	0	0	0	0	0	4	3	0	0	0	0		15.36	10.445	0	481							0	0	0
91	2014-09-04	2006-06-20	8.2137	2014-09-05	1	FS	Boxer	23.6	NC	2.92	21.8	21	4	74.7	34.4	38000	0	0	3	3	2	0	0	0	0	0	0	0	0	0	0	0	0	0	0		12.29	11.553	0.246	53	0	0	0	0	0	0	0	0	0
92	2013-05-22	2005-06-16	7.93699	2013-06-04	13	FS	Jack Russell Terrier	7.6	NC	4.12	28.7	30	6.3	69.7	34.1	158000	0	0	14	4	2	2	0	0	0	0	0	0	0	2	0	0	0	1	0		8.34	5.254	0.083	0.5	0	0	0	0	0	0	0	0	1
93	2012-08-22	2000-08-21	12.011	2012-08-23	1	FS	Pekingese	4	NC	3.91	26.4	27	6.3	67.5	33.1	19000	0	0	1	2	2	0	0	0	0	0	0	0	0	0	0	0	0	0	0		25.64	24.358	0	341							0	0	0
94	2012-09-05	2004-08-05	8.09041	2012-09-12	7	FS	Boston Terrier	7.2	NC	2.08	13.7	14	7.8	65.9	32.9	7000	0	0	0	2	2	0	0	0	1	0	0	0	0	0	2	0	0	0	0	0	12.66	10.761	0.127	341		0
95	2012-09-06	2008-09-05	4.00548	2012-09-13	7	FS	Great Dane	39.6	NC	2.97	28.8	27	7.6	96.7	28	195000	0	0	1	4	2	3	2	0	0	0	0	0	1	5	2	1	0	0	0	0	24.28	22.58	0	530		0	0	0
96	2012-08-09	1998-10-15	13.8274	2012-08-13	4	MC	Poodle- Standard	26.9	NC	4.17	28.2	28	5.9	67.6	30.6	34000	0	0	1	3	2	0	0	0	0	0	0	0	0	2	0	0	0	2	0		42.31	36.81	0.846	166							0	0	0
97	2012-09-25	2007-12-04	4.8137	2012-09-27	2	MC	German Shepherd	36.2	NC	3.85	28.8	28	6.6	74.8	33.9	9000	0	0	0	2	2	0	1	0	0	0	0	0	0	0	0	0	0	0	0		5.49	2.635	0								0	1	0
98	2012-09-17	2004-09-17	8.00548	2012-09-20	3	MC	Chihuahua	5.6	NC	2.34	16	25	5.8	68.3	38		0	0	3	4	0	2	0	0	0	0	0	0	1	2	2	0	0	0	0		13	12.22	0.39								0	0	0
99	2012-09-29	2012-06-01	0.328767	2012-09-24	-5	MI	Labrador Retriever	7.2	NC	3.38	25.1	24	5.3	74.4	31.5		0	0	0	4	4	0	2	0	0	0	0	0	0	2	2	1	0	1	0		7.44	4.836	0	20		0
100	2012-10-01	2005-10-01	7.00548	2012-10-04	3	FI	Rottweiler	39.6	NC	3.14	22.4	23	7.1	71.3	31.6	57000	1	1	1	5	2	2	1	0	0	0	0	0	1	3	2	0	0	1	0	3	19.8	17.226	0.198	27							0	0	0
101	2018-01-19	2012-08-02	5.46849	2018-01-22	3	MC	Pug	12	NC	4.21	29.8	29	5.6	70.9	35.4	17000	0	0	0	2	2	0	0	0	1	0	0	0	0	0	0	0		0	0		6.06	4.242	0	306	0	0	0	0	0	0	0	0	0
102	2012-09-28	2002-09-27	10.011	2012-10-01	3	MC	Jack Russell Terrier	11.5	NC	0.88	6.2	6	3.6	70.9	30	10000	0	0	1	4	2	0	0	0	0	0	0	0	0	3	0	0	0	0	0	0	7.28	5.314	0.655	0.5							0	0	0
103	2012-10-14	2008-10-13	4.00548	2012-10-17	3	FS	Mixed breed	17.3	NC	2.56	19.1	19	7.6	74.5	34.5	89000	0	1	4	3	2	3	0	0	0	0	0	0	0	2	0	0	0	0	0		36.48	28.09	2.918	110		0
104	2014-09-28	2002-01-04	12.7397	2014-09-29	1	FS	Pomeranian	7.4	NC	2.82	19.7	20	5	69.7	32.5	45000	2	1	1	4	3	0	1	0	1	0	0	0	0	3	2	0	0	0	0		9.68	6.679	0.679	5	0	0	0	0	0	0	0	0	0
105	2012-10-21	2002-04-14	10.5288	2012-10-15	-6	FS	Bearded Collie	17	NC	3.67	26.3	25	5.4	71.8	32.1	43000	0	0	0	3	4	0	0	0	0	0	0	0	0	0	0	0	0	0	0		35.74	33.596	1.072	299							0	0	0
106	2018-07-05	2009-04-13	9.23288	2018-07-06	1	MC	Soft-Coated Wheaten Terrier	15.5	NC	3.74	28.6	28	4.4	76.4	32.7	26000	0	0	1	2	2	0	0	0	0	0	0	0	0	2	0	0		0	0		20.31	17.264	0.203	92	0	0	0	0	0	0	0	0	0
107	2012-10-17	2004-10-16	8.00822	2012-10-26	9	FS	Cain Terrier	5.5	NC	3.18	24.9	24	8.8	78.4	30.5		0	0	3	5	2	3	0	0	0	0	0	0	2	4	0	0	0	4	0		34.98	29.033	0.7			0
108	2012-12-15	2002-07-22	10.4082	2012-12-18	3	FS	Poodle-Toy	3.8	NC	4.21	28.3	28	6.5	67.3	34.1	125000		0	0	4	0	2	0	0	0	0	0	0	0	0	0	0	0	0	0		7.16	4.081	0	0.5							0	0	0
109	2013-06-28	2004-11-08	8.6411	2013-06-25	-3	FS	Kuvasz	69	NC	4.42	29.3	30	4.8	66.2	35.5	25000	0	0	4	3	2	0	0	0	0	0	0	0	0	0	0	0	0	0	0		17.59	14.424	0.704	152						0
110	2012-11-13	2005-12-15	6.91781	2012-11-14	1	MC	Poodle	7.5	NC	2.48	19.5	20	6.4	78.8	30.2	286000	5	1	15	5	2	4	0	0	0	0	0	0	2	4	3	0	0	0	0		41.06	28.331	6.57	234							0	0	0
111	2013-11-04	2003-12-30	9.85479	2013-11-05	1	MC	Keeshond	16.4	NC	2.93	19.7	18	5.6	67.2	34	49000	1	0	5	4	3	2	2	0	0	0	0	0	0	0	0	0	0	0	0		1.53	1.163	0.061	19							0	0	0
112	2012-12-13	2008-07-03	4.44932	2012-12-18	5	FS	Poodle- Standard	27.4	NC			16	7.1			46000	5	1	4	5	2	3	0	0	0	2	0	0	0	4	0	0	0	0	0		55.77	34.02	5.019	107		0	0	0
113	2013-04-19	2008-04-23	4.99178	2013-05-03	14	MC	Collie	31.5	VA	3.95	26.9	28	7	68.2	36.2		0	0	1	3	2	0	0	0	0	0	0	0	2	0	0	0	0	2	0		10.8	10.26	0.216	310	0	0	0	0	0	0	0	0	0
114	2014-08-07	2009-01-02	5.59726	2014-08-08	1	MC	West Highland White Terrier	11	NC	2.24	16.4	15	4.4	73.1	34.8	38000	0	0	1	3	2	0	1	0	0	0	0	0	0	0	0	0	0	0	0		6.24	5.803	0	0.5	0	0	0	0	0	0	0	0	0
115	2014-05-22	2011-01-01	3.38904	2014-05-23	1	FI	German Shepherd Dog	25.9	NC	4.98	29.1	30	7	58.5	34.7	31000	0	0	0	3	2	0	1	0	0	0	0	0	0	0	0	0	0	0	0		16.89	10.979	0	201	0	0	0	0	0	0	0	0	0
116	2012-12-17	2001-04-16	11.6795	2012-12-18	1	MC	Cairn Terrier	8.4	NC	4.87	29.5	30	7	60.6	33.1	52000	1	0	1	2	2	2	0	0	0	0	0	0	1	0	0	0	0	0	0	0	21.86	18.8	0	0.5 x 10^3							0	0	0
117	2013-01-04	2003-10-03	9.26301	2013-01-09	5	MI	English Cocker Spaniel	16.1	NC	3.78	28	27	7.2	74.2	33.1	261000	0	0	15	3	2	3	0	0	0	0	0	0	0	0	0	0	0	1	0		6.89	6.494		56							1	0	0
118	2016-10-10	2010-03-27	6.54521	2016-10-10	0	MC	American Staffordshire Terrier	37.1	NC	3.36	24	25	8.1	71.4	31.6	158000	5	1	3	4	2	3	0	0	0	0	0	0	1	3	0	0	0	0	0		36.2	25.7	3.982	225	0	0	0	0	0	0	0	0	0
119	2013-01-09	2003-09-09	9.34247	2013-01-16	7	MC	Labrador Retriever	33.9	NC	3.6	27.4	28	7.8	76.1	32.7	168000	4	0	5	4	2	3	0	0	0	0	0	0	0	0	0	0	0	0	0		13.71	10.831	0.137	0.5							0	0	0
120	2013-01-13	2003-05-06	9.69863	2013-01-16	3	FS	Poodle	5.5	NC	2.2	16.5	16	8.6	74.9	33.7	219000	1	1	21	4	3	3	2	0	0	0	0	0	1	3	0	0	0	1	0		13.18	10.149	1.845	186							0	0	0
121	2013-02-03	2010-03-13	2.89863	2013-02-14	11	FS	Maltese	3.27	NC	2.67	18.7	18	5.8	70.2	34.7	65000	0	1	3	4	3	2	0	0	0	0	0	0	0	2	0	0	0	2	0		4.91	3.229	0.291	6	0	0	0	0	0	0	0	0	0
122	2013-02-07	2005-02-05	8.01096	2013-02-19	12	MC	Golden Retriever	36.8	NC	3.69	27.6	27	6.3	75	32.4	17000	0	0	0	3	2	0	0	0	0	0	0	0	0	0	0	0	0	0	0		9.44	7.646	0	180	0	0	0	0	0	0	1	0	1
123	2013-01-31	2005-03-25	7.86027	2013-02-07	7	FS	American Cocker Spaniel	13.3	NC	2.41	18.3	19	8.2	76	34.9	78000	5	1	13	4	2	3	0	0	0	0	0	0	1	3	0	0	0	0	0		18.24	10.944	2.918	354	0	0	0	0	0	0	0	0	0
124	2013-03-06	2009-04-05	3.92055	2013-03-15	9	MC	Weimaraner	45.9	NC	3.56	26.8	25	5.4	75.2	32.1	47000	0	0	0	3	3	0	0	0	1	0	0	0	0	2	0	0	0	2	0		29.12	21.258	0	196	0	0	0	0	0	0	0	0	0
125	2013-03-17	2002-08-26	10.5644	2013-03-21	4	FS	Bichon Frise	6.8	NC	2.83	23.2	23	6.1	82.1	32	49000	0	0	0	5	2	2	0	0	0	0	0	0	0	3	0	0	0	0	0		25.73	22.128	0.515	331							0	0	0
126	2013-03-06	2006-10-06	6.41918	2013-03-15	9	FS	Rat Terrier	6	NC	1.53	11.5	13	4.4	75.6	33		0	0	4	4	2	3	0	0	0	0	0	0	0	2	0	0	0	0	0		20.49	16.802	0.615	0.5	0	0	0	0	0	0	0	0	0
127	2013-03-30	2007-03-21	6.03014	2013-03-28	-2	FS	American Cocker Spaniel	9.7	NC	4.4	28.1	30	7	63.9	37.6		2	0	0	3	3	0	2	1	0	0	0	0	0	0	2	0	0	2	0		74.9	71.9	7.49	257	0	0	0	0	0	0	0	0	0
128	2013-06-20	2005-07-29	7.89863	2013-06-24	4	FS	Pekingese	6.875	NC	1.08	8.6	9	7	80.1	30.1	237000	0	0	15	4	2	4	0	0	0	0	0	0	0	4	2	0	0	0	0	0	41.8	29.26	3.344		0	0	0	0	0	0	0	0	0
129	2013-04-25	2010-01-01	3.31507	2013-05-03	8	FS	Bernese Mountain Dog	31	VA	1.42	15.2	17	6.1	107	25.7	374000	0	0	39	3	2	5	0	0	0	0	0	0	1	5	0	0	0	0	0		18.74	15.367	0.187	139	0	0	0	0	0	0	0	1	0
130	2013-04-24	2005-04-23	8.00822	2013-05-03	9	FS	American Cocker Spaniel	18	NC	3.03	19.9	21	5.2	65.7	34.1	42000	0	0	0	3	3	0	0	0	0	0	0	0	0	0	0	0	0	0	0		9.09	6.999	1.273	3	0	0	0	0	0	0	0	0	0
131	2013-05-10	2003-06-11	9.92055	2013-05-23	13	FS	Pug	4.89	NC	2.61	18.4	19	5.6	70.4	32.6	80000	0	0	11	4	2	2	2	0	0	0	0	0	0	2	2	0	0	0	0		10.77	8.939	0.108	0.5	0	0	0	0	0	0	0	0	0
132	2013-04-18	2004-01-08	9.28219	2013-05-03	15	MC	Labrador Retriever	24.6	NC	2.78	25.7	27	7.8	92.6	28.6	339000	0	0	3	3	2	4	0	0	0	0	0	0	1	5	0	0	0	0	0		5.16	3.767	0	155	0	0	0	0	0	0	0	0	0
133	2013-05-09	2011-04-01	2.10685	2013-05-23	14	FS	american Cocker Spaniel	13.6	NC	1.16	9.2	10	5.4	79	30.3	225000	1	0	28	4	2	4	0	0	0	0	0	0	0	4	0	0	0	0	0		39.2	28.224	2.744	0.5	0	0	0	0	0	0	0	0	0
134	2013-05-02	2002-04-30	11.0137	2013-05-08	6	FS	Labrador Retriever	36	NC	4.15	28.7	30	6.7	69.1	32.9	31000	0	0	1	4	2	0	0	0	0	0	0	0	0	3	2	0	0	0	0		17.69	15.921		153	0	0	0	0	0	0	0	0	0
135	2013-06-14	2000-06-13	13.011	2013-06-17	3	FS	Labrador Retriever	27	NC	3.1	20.7	21	6.7	66.8	33.1	179000	2	0	25	4	2	3	1	0	0	0	0	0	0	3	2	0	0	0	0		17.34	11.965	0.867	128	0	0	0	0	0	0	0	0	0
136	2013-05-24	2009-05-24	4.00274	2013-06-04	11	MC	Maltese	4.8	NC	3.22	26.5	27	6.9	82.2	30.8	384000	0	0	13	5	2	4	0	0	0	0	0	0	1	4	0	0	0	0	0		20.12	13.48	1.811	0.5	0	0	0	0	0	0	0	0	0
137	2013-05-30	2007-05-27	6.0137	2013-05-30	0	FS	Cavalier King Charles Spaniel	8.3	NC	3.19	23.3	23	5.9	73	34.7	51000	0	0	1	2	3	2	0	0	1	2	0	0	0	0	0	0	0	1	0		16.99	13.252	0.51	242							1	0	0
138	2014-07-25	2000-06-24	14.0932	2014-07-25	0	MC	American Cocker Spaniel	12.6	NC	3.29	26.1	27	6	79.4	34	266000	0	0	5	4	2	3	0	0	0	0	0	0	1	4	0	0	0	0	0	0	38.23	28.673	3.441	3	0	0	0	0	0	0	0	0	0
139	2015-12-14	2011-04-15	4.66849	2015-12-14	0	FS	Newfoundland	51.7	NC	2.22	14.7	14	5	65.9	33.2		0	0	3	4	2	0	0	0	0	0	0	0	0	2	0	0	0	0	0	0	11.18	9.279	0	100	0	0	0	0	0	0	0	0	0
140	2013-06-05	2005-06-05	8.00548	2013-06-21	16	FS	Siberian Husky	24	NC	2.95	21.7	24	7.5	73.4	36.9	37000	0	1	1	0	2	0	0	0	0	0	0	0	0	0	0	0	0	0	0		8.84	7.514	0.088	135	0	0	0	0	0	0	0	0	0
141	2013-06-06	2004-04-01	9.1863	2013-06-21	15	FS	Rottweiler	33.2	NC	3.49	26.5	27	6.3	76.1	33	60000	0	0	0	4	2	0	0	0	0	0	0	0	1	3	0	0	0	0	0		29.84	26.259	0.895	428	0	0	0	0	0	0	0	1	0
142	2013-06-22	2005-06-15	8.02466	2013-06-21	-1	MC	Jack Russell Terrier	12	NC	2.06	15.2	17	6.3	73.9	32.7	118000	0	0	6	4	2	3	0	0	0	0	0	0	1	3	2	0	0	1	0		30.83	25.589	2.466	90	0	0	0	0	0	0	0	1	0
143	2013-06-13	2008-03-29	5.21096	2013-06-26	13	FS	Cavalier King Charles Spaniel	9.4	NC	2.19	15.3	13	5.9	70.1	32.8	54000	1	0	1	4	0	0	0	0	0	0	0	0	0	3	3	0	0	0	0		20.27	17.432	0.405	63	0	0	0	0	0	0	0	0	0
144	2013-07-01	1999-07-01	14.011	2013-07-02	1	FS	American Cocker Spaniel	20.7	NC	2.03	17.1	17	6.4	84.5	35.4	170000	0	1	6	5	2	3	0	0	0	0	0	0	1	3	0	0	0	0	0		34.37	24.403	2.062	239	0	0	0	0	0	0	1	0	0
145	2013-07-11	2006-07-02	7.03014	2013-07-12	1	FS	Golden Retriever	26.6	NC	2.77	21.1	20	6.7	76.1	34.1	45000	0	0	0	4	2	0	0	0	0	0	0	0	1	2	2	0	0	1	0	0	6.73	5.182	0.067	106							1	0	0
146	2013-07-12	2010-06-15	3.07671	2013-07-15	3	FS	Boxer	28.1	NC	2.53	19.4	20	5.8	76.7	35.2	367000	2	0	27	5	4	4	2	0	2	0	0	0	1	4	3	0	0	1	0	0	14.65	13.392	2.046	170							0	1	0
147	2013-07-06	2008-07-04	5.00822	2013-07-08	2	FS	Miniature Schnauzer	6.1	NC	1.31	10.2	14	7.5	78.2	42.7	61000	0	1	14	4	4	2	0	0	0	0	0	0	1	3	0	0	0	0	0		14.05	9.554	0.703	120							0	0	0
148	2013-07-13	2001-03-12	12.3452	2013-07-12	-1	MC	West Highland White Terrier	9.2	NC	3.71	25.1	25	7	67.6	35.5	77000	0	0	6	4	2	2	1	0	0	0	0	0	0	2	0	0	0	0	0		9.09	6.454	0.455	113	0	1	0	0	0	0	0	0	0
149	2013-07-13	2004-07-13	9.00548	2013-07-15	2	FS	Mixed Breed Dog	19.6	NC	3.54	20.8	23	6	58.6	34.5	68000	0	0	1	3	2	2	0	0	0	0	0	0	0	0	3	0	0	1	0	0	18.8	16.92	1.316	29	0	0	0	0	0	0	0	0	0
150	2013-07-18	2009-01-18	4.49863	2013-07-22	4	FS	American Cocker Spaniel	9.3	NC	2.43	15.8	15	8.3	64.9	34.1	12000	0	0	0	2	0	0	0	0	0	0	0	0	0	0	0	0	0	0	0	0	14.97	10.778	0.15	322	0	0	0	0	0	0	0	0	0
151	2013-07-23	2006-07-04	7.05753	2013-07-23	0	MC	Pug	8.2	MA	1.49	12.5	14	5.9	83.5	32.9	24000	0	0	4	4	3	0	2	0	0	0	0	0	1	4	2	1	0	0	0		0.59	0.254	0.047	8	0	0	0	0	0	0	0	0	0
152	2018-06-08	2007-08-21	10.8055	2018-06-14	6	FS	Labrador Retriever	21.1	NC	4.71	30.3	30	7.4	64.3	32.9	169000	0	0	1	2	2	2	0	0	0	0	0	0	0	2	0	0		1	0		16.59	15.429	0.166	512	0	0	0	0	0	0	0	1	0
153	2013-08-01	2013-01-01	0.580822	2013-08-02	1	FS	English Bulldog	15.2	NC	2.89	19.8	19	5.8	69.2	36.3	24000	0	0	0	2	2	2	0	0	1	0	0	0	0	0	0	0	0	1	0		16.57	14.747	0	278	0	0	0	0	0	0	0	0	0
154	2013-07-29	2012-01-18	1.52877	2013-07-30	1	FS	Chihuahua	4.81	NC	2.41	17	17	6.8	70.4	33.4	241000	0	0	16	5	0	3	0	0	0	0	0	0	1	3	0	0	0	0	Babesia gibsoni		17.74	8.87	1.064	83	0	1	0	0	0	0	0	0	0
155	2013-07-27	2005-07-26	8.00822	2013-07-29	2	FS	English Cocker Spaniel	13.7	NC	1.65	13	12	7	78.8	45.2	138000	0	0	87	4	2	4	0	0	0	0	0	0	0	3	2	0	0	0	0		7.43	8.34	1.807	77	0	0	0	0	0	0	0	0	0
156	2013-08-06	2005-02-06	8.50137	2013-08-06	0	FS	Labrador Retriever	37.8	NC	1.75	11.1	11	6.3	63.1	32.6	8000	0	0	0	4	2	2	1	0	0	0	0	0	0	3	2	0	0	1	0		2.98	2.056	0.298	87	0	0	0	0	0	0	0	1	0
157	2013-10-21	2007-09-02	6.13973	2013-10-22	1	MC	Newfoundland	61.6	NC	3.05	22.7	23	3.8	74.3	34	40000	0	0	0	2	2	0	0	0	0	0	0	0	0	0	0	0	0	0	0		5.76	4.262	0	103	0	0	0	0	0	0	0	0	0
158	2013-08-22	2011-08-06	2.04658	2013-08-21	-1	MI	Pomeranian	3.06	NC	4.41	28.6	28	5.8	64.9	34.5	90000	1	0	1	3	3	2	0	0	1	0	0	0	0	0	0	0	0	3	0		54.36	41.314	4.349	161							0	0	0
159	2013-08-23	2011-10-01	1.89589	2013-08-26	3	FI	Great Dane	49	NC	2.59	16.7	17	8.3	64.6	35.2	29000	0	0	5	3	2	0	0	0	0	0	0	0	0	0	0	0	0	0	0	0	8.24	6.098	0.165	39	0	1	0	0	0	0	0	0	0
160	2015-01-21	2009-12-22	5.08493	2015-01-20	-1	MC	Maltese	4.45	NC	3.73	24.2	24	6.9	65.1	34.1	46000	0	0	12	3	0	0	0	0	0	0	0	0	0	2	0	0	0	0	0		11.77	8.004	0.706	45	0	0	0	0	0	0	0	0	0
161	2013-08-26	2009-10-21	3.84932	2013-08-30	4	FS	American Cocker Spaniel	13	NC	1.09	7.9	9	6.9	72.5	35	69000	5	1	3	4	2	3	0	0	0	0	0	0	1	3	0	0	0	0	0		25.53	18.126	2.808	172	0	0	0	0	0	0	0	0	0
162	2013-10-22	2004-02-03	9.72329	2013-10-24	2	FS	Cairn Terrier	8.9	NC	3.67	24.8	24	5.6	67.6	37.5	117000	2	0	2	3	4	2	2	0	0	0	0	0	0	0	0	1	0	0	0	0	11.3	9.831	0.339	24	0	0	0	0	0	0	1	0	0
163	2013-10-04	2007-07-19	6.21644	2013-10-07	3	MI	Weimaraner	32.1	NC	3.9	27.2	26	6.5	69.7	34	80000	0	0	2	3	0	0	0	0	0	0	0	0	0	0	0	0	0	0	0		17	15.64	0.17	75	0	0	0	0	0	0	0	0	0
164	2013-10-03	2011-01-06	2.74247	2013-10-04	1	NC	Australian Shepherd	13.9	NC	2.2	11.2	12	5	51	26.3	90000	0	0	0	4	2	3	0	0	0	0	0	0	1	0	4	0	0	1	0		21.21	17.18	0.848	402	0	0	0	0	0	0	0	1	0
165	2013-09-23	1998-04-07	15.474	2013-10-09	16	MC	Cardigan Welsh Corgi	15.6	NC	4.14	27.4	25	6.1	66.3	32.9	9000	0	0	0	2	2	0	0	0	0	0	0	0	0	0	0	0	0	0	0		9.81	8.142	0	212							0	0	0
166	2013-10-12	2005-08-11	8.17534	2013-10-14	2	MC	Beagle	18.1	NC	0.7	6.1	10	6.6	87.9	51.7		0	1	3	2	2	2	0	0	0	0	0	0	0	2	0	0	0	0	0		21.49	14.828	1.289	122	0	0	0	0	0	0	0	0	0
167	2013-10-24	2001-05-01	12.4904	2013-10-25	1	FS	Poodle	1.58	NC	2.79	23.3	22	7.8	83.3	31.9	37000	0	0	0	4	2	0	0	0	0	0	0	0	0	3	0	0	0	0	0	0	9.24	7.115	0.185	542	0	0	0	0	0	0	0	0	0
168	2013-10-30	2007-05-22	6.44658	2013-10-29	-1	FS	Labrador Retriever	20.9	NC	2.97	20.5	20	5.1	69.2	35.6	21000	0	0	0	2	0	0	0	0	0	0	0	0	0	0	0	0	0	0	0	0	8.97	7.894	0.179	0.5	0	0	0	0	0	0	0	0	0
169	2013-10-26	2010-04-26	3.50411	2013-10-28	2	MC	Long-haired Dachshund	8.42	NC	2.55	17.8	17	7	69.8	33.8	43000	0	0	0	4	3	3	0	0	0	0	0	0	0	3	2	0	0	0	0		14.5	12.76	0	255	0	0	0	0	0	0	0	0	0
170	2015-09-06	2004-12-03	10.7644	2015-09-10	4	FS	Mixed Breed Dog	23.8	NC	3.77	25.1	25	6.2	66.7	34.9	74000	0	0	30	3	2	2	0	0	0	0	0	0	1	2	0	0	0	0	0		1.64	0.131	0.033	7							0	0	0
171	2013-11-16	2007-04-15	6.59452	2013-11-18	2	FS	German Shepherd Dog	27.6	NC	4.12	28.8	28	6.3	70	36	11000	0	0	0	2	3	0	2	0	1	0	0	0	0	0	0	0	0	0	0		1.65	0.66	0.05	57							0	0	0
172	2013-11-16	2013-04-16	0.586301	2013-11-18	2	FS	Bichon Frise	3.97	NC	4.25	28	27	6.8	66	34.4	7000	0	0	0	3	3	0	1	0	0	0	0	0	0	0	0	0	0	1	0		29.13	21.848	0.291	271	0	0	0	0	0	0	0	0	0
173	2013-11-13	2012-01-19	1.81918	2013-11-15	2	FS	Chihuahua	6.1	NC	0.78	6.8	8	7.7	86.4	29.1		0	0	14	4	0	4	0	0	0	0	0	0	0	4	0	0	0	0	0	0	45.17	35.233	2.259	267	0	0	0	0	0	0	0	0	0
174	2013-12-01	2004-04-14	9.63836	2013-12-02	1	FS	English Springer Spaniel	20	NC	1.72	14.5	19	5.6	80.8	48.8	56000	1	1	13	4	3	2	0	0	0	0	0	0	1	2	2	0	0	0	0		15.03	12.024	0.601	104	0	0	0	0	0	0	0	0	0
175	2013-11-30	2009-06-21	4.44658	2013-12-02	2	FS	Miniature Schnauzer	4.18	NC	1.93	13.9	12	6.4	72	35.1	30000	0	0	1	4	2	2	0	0	0	0	0	0	0	3	0	0	0	0	0		13.94	11.849	0	299	0	0	0	0	0	0	0	0	0
176	2013-11-29	2003-11-29	10.0082	2013-12-20	21	FS	American Staffordshire Terrier	25.6	NC	1.67	13	12	7.2	78	33.5		0	0	52	5	2	4	0	0	0	0	0	0	1	3	2	0	0	2	Babesia		13.49	11.197	0.405	22		1
177	2013-11-29	2006-02-06	7.81644	2013-12-02	3	FS	Maltese	5.3	VA	3.4	23.1	25	8.4	67.9	36.2	57000	0	0	6	4	0	0	0	0	0	0	0	0	0	0	0	0	0	0	0		20.75	15.77	0.208	0.5	0	0	0	0	0	0	0	0	0
178	2013-12-05	2006-08-31	7.26849	2013-12-06	1	FS	American Cocker Spaniel	13.1	NC	1.02	9.3	10	5.9	90.7	32.4	83000	0	1	2	4	0	3	0	0	0	0	0	0	0	4	0	0	0	0	0		23.24	16.268	1.394	139	0	0	0	0	0	0	0	1	0
179	2013-11-25	2008-05-25	5.50685	2013-11-26	1	FS	English Bulldog	28.8	NC	2.01	14	14	8.2	69.7	35.9	6000	0	1	0	3	0	0	0	0	0	0	0	0	0	0	0	0	0	0	0		20.88	11.066	2.923	6	0	0	0	0	1	0	0	0	0
180	2013-12-08	2007-12-08	6.00548	2013-12-09	1	FI	Mixed Breed Dog	25.1	NC	1.3	9.7	11	9.2	75.2	32.4	258000	0	0	52	5	4	3	0	0	0	2	0	0	1	3	3	0	0	1	Microfilariae		23.22	18.576	1.393	59	1	0	0	0	0	0	1	1	1
181	2014-01-13	2007-05-13	6.67671	2014-01-07	-6	FS	Papillon	3.2	NC	4.33	29.3	28	5.6	67.7	35.8	20000	0	0	0	2	2	0	0	0	0	0	0	0	0	0	0	0	0	0	0		53.78	49.479	1.076	28	0	0	0	0	0	0	0	0	0
182	2014-01-10	2004-07-01	9.53425	2014-01-08	-2	FS	Mixed Breed Dog	4.1	VA	2.23	16.7	17	7	75	33.7	96000	0	0	0	2	2	0	0	0	0	0	0	0	0	0	0	0	0	0	0		16.15	14.858	0.323	239	1	0	0	0	0	0	1	0	0
183	2014-01-09	2008-06-09	5.58904	2014-01-10	1	MC	Schnauzer	7.7	NC	1.11	9.4	9	7.2	85.1	29.3	29000	0	0	3	4	2	2	0	0	0	0	0	0	0	4	0	0	0	0	0	0	5.49	4.502	0.165	130	0	0	0	0	0	0	0	0	0
184	2014-01-06	2006-01-09	7.99726	2014-01-07	1	MC	Miniature Schnauzer	10	NC	4.31	30.4	30	7.2	70.5	33.8	52000	0	0	3	3	2	0	0	0	0	0	0	0	0	0	0	0	0	1	0		14.01	9.387	1.121	0.5	0	0	0	0	0	0	0	0	0
185	2014-01-16	2005-01-12	9.01644	2014-01-13	-3	FS	Labrador Retriever	27.7	NC	4.21	28.8	28	7	68.5	35.2	13000	0	0	0	2	3	0	0	0	0	0	0	0	0	0	0	0	0	2	0		29.6	26.344	0.888	275	0	0	0	0	0	0	0	0	0
186	2014-02-04	2012-05-20	1.71233	2014-02-05	1	MI	Rottweiler	37	NC	3.68	25.9	27	5.5	70.4	34.1	288000	0	0	2	4	2	3	0	0	0	0	0	0	0	0	0	0	0	0	0		44.48	40.032	0	0.5	0	0	0	0	1	0	0	1	0
187	2016-10-10	2013-01-19	3.72603	2016-10-11	1	MC	Shih Tzu	8.5	NC	4.6	29.2	28	6.5	63.6	32.9	13000	0	0	1	2	0	0	0	0	0	0	0	0	0	0	0	0	0	0	0		26.63	22.369	0.799	58	0	0	0	0	0	0	0	0	0
188	2014-04-10	1999-04-07	15.0192	2014-04-09	-1	MC	Welsh Pembroke Corgi	10.1	NC	2.46	17.5	17	5.5	71.2	33.2	17000	0	0	0	3	0	0	0	0	0	0	0	0	0	0	0	0	0	0	0		9.56	8.891	0	37	0	0	0	0	0	0	0	0	0
189	2014-02-01	2004-05-24	9.69863	2014-02-04	3	FS	Toy Poodle	2.73	NC	0.69	5.6			82	38.3		0	0	4	4	3	2	0	0	0	0	0	0	0	3	2	1	0	0	0	0	7.7	6.468	0.154	348	0	0	0	0	0	0	0	0	0
190	2014-02-13	2011-02-10	3.01096	2014-02-11	-2	FS	Shih Tzu	4.3	NC	4.46	28.8	28	7.3	64.7	35.9	8000	0	0	0	3	2	0	0	0	0	0	0	0	0	0	0	0	0	1	0		20.25	16.808	1.013	272	0	0	0	0	0	0	0	0	0
191	2014-02-21	2007-02-20	7.00822	2014-02-24	3	FS	Pug	11.2	NC	2.15	16.4	16	7.1	76.6	32.8	116000	0	0	0	4	2	3	0	0	0	0	0	0	0	4	2	0	0	0	0	0	10.28	8.121	1.028	175	0	0	0	0	0	0	0	0	0
192	2014-02-18	2005-02-17	9.00822	2014-02-19	1	MC	American Staffordshire Terrier	25.9	NC	2.2	15.4	16	7	70.2	35.4	138000	0	0	21	5	2	3	0	0	0	0	0	0	0	3	2	0	0	0	0	0	8.21	6.979	0.246	215	0	0	0	0	0	0	0	0	0
193	2014-02-17	2007-02-16	7.00822	2014-02-17	0	MC	Yorkshire Terrier	1.18	NC	2.45	15.5	19	6.2	63.2	41.1	148000	2	0	68	4	2	2	0	0	0	0	0	0	0	3	2	0	0	0	0		17.86	22.8	0.3	286	0	0	0	0	0	0	0	0	0
194	2014-02-15	2002-08-15	11.5123	2014-02-17	2	MC	Mixed Breed Dog	15.3	VA	3.48	24.7	28	4.5	71.1	25.7		0	0	0	4	2	2	0	0	0	0	0	0	1	4	3	0	0	0	0		21.6	20.304	0.216	390		0					0	0	0
195	2014-03-14	2007-06-01	6.78904	2014-03-10	-4	MC	Standard Poodle	24.5	NC	3.87	29.8	27	6.6	76.9	34.8	25000	0	0	0	3	0	0	0	0	0	0	0	0	0	0	0	0	0	0	0		21.46	17.383	0.215	190							0	0	0
196	2017-11-29	2009-03-18	8.70685	2017-11-30	1	FS	Daachshund	6	NC	1.59	13.4	15	8	84.1	34		0	0	11	4	2	3	1	0	0	0	0	0	0	3	2	0	0	2	0		14.41	12.16	0.8	296	0	0	0	0	0	0	0	0	0
197	2018-08-30	2010-02-19	8.53151	2018-08-29	-1	MC	Papillon	9.83	NC	4.05	26.1	25	6.1	64.4	33.5	21000	0	0	2	2	0	0	0	0	0	0	0	0	0	0	0	0		0	0		6.6	4.092	0.132	12	0	0	0	0	0	0	0	0	0
198	2014-03-31	2007-03-29	7.01096	2014-04-01	1	FS	Beagle	11.8	NC	1.67	14.7	16	7	87.9	39	172000	5	1	32	4	2	3	0	0	0	0	0	0	1	4	0	0	0	0	0		24.89	15.183	4.231	99	0	0	0	0	0	0	0	0	0
199	2014-05-08	2002-02-01	12.2712	2014-05-09	1	MC	Tibetan Terrier	20	NC	1.99	16.9	18	7.7	84.9	33.7	183000	5	1	44	5	2	3	0	0	0	0	0	0	1	4	2	0	0	0	0		12.89	8.507	1.031	252	0	0	0	0	0	0	0	0	0
200	2014-05-06	2010-02-10	4.23562	2014-05-05	-1	FS	Shih Tzu	2.65	NC	3.58	24.8	25	8.9	69.4	33		0	0	0	4	3	0	0	0	0	0	0	0	0	0	0	0	0	1	0		12.12	9.696	0	640	0	0	0	0	0	0	0	0	0
201	2014-04-25	2003-09-05	10.6438	2014-04-25	0	FS	Jack Russell Terrier	8.59	NC	2.98	19.6	22	7.7	65.6	34.9	169000	4	1	9	5	2	3	0	0	0	0	0	0	0	2	3	0	0	0	0		50.98	41.122	7.224	443	0	0	0	0	0	0	0	0	0
202	2018-02-20	2003-06-13	14.7014	2018-02-19	-1	MC	Cairn Terrier	9.1	NC	3.85	27.6	26	6.1	71.6	32.1	10000	0	0	0	2	3	0	1	0	0	0	0	0	0	0	0	0		0	0		5.14	3.598	0	57	0	0	0	0	0	0	0	0	0
203	2014-05-01	2006-04-23	8.0274	2014-05-02	1	MC	Chihuahua	5.49	NC	1.26	8.7			69.2	42.2		0	0	8	4	2	3	0	0	0	0	0	0	0	3	3	0	0	0	0		12.78	10.607	0.511	163	0	0	0	0	0	0	0	0	0
204	2014-05-24	2003-05-23	11.011	2014-05-27	3	MC	Gordon Setter	25.7	NC	3.93	26.2	27	6.1	66.8	35.6		0	0	1	3	2	0	0	0	0	0	0	0	1	0	0	0	0	0	0		4.58	1.924	0	61	0	1	0	0	0	0	1	0	0
205	2014-05-30	2011-11-13	2.54521	2014-05-27	-3	MC	Chesapeake Bay Retriever	57	NC	4.45	29.7	30	6.7	66.8	36.1	6000	0	0	0	2	2	0	1	0	0	0	0	0	0	0	0	0	0	0	0		2.87	1.349	0	95	0	0	0	0	0	0	0	0	0
206	2014-06-19	2008-06-09	6.03014	2014-06-10	-9	FS	Border Collie	17.9	NC	1.75	16.4	20	5.4	93.9	40.7	90000	0	1	0	4	3	2	1	0	0	0	0	0	1	4	2	1	0	1	0	0	19.12	16.634	0.382	423	0	0	0	0	0	0	0	1	0
207	2014-06-10	2012-03-13	2.24384	2014-06-10	0	FS	Chihuahua	7	NC	3.57	26.3	27	7.8	73.5	34.7	90000	0	1	6	5	2	2	0	0	0	0	0	0	0	2	4	0	0	0	0		12.9	6.45	1.29	0.5	0	0	0	0	0	0	0	0	0
208	2014-06-14	2009-04-28	5.13151	2014-06-18	4	MI	Shetland Sheepdog	15.1	NC	4.27	26	30	6.4	61	40.9		0	0	2	3	2	0	0	0	0	0	0	0	0	0	0	0	0	0	0		12	11.16	0	278	0	0	0	0	0	0	0	0	0
209	2014-07-07	2009-07-17	4.97534	2014-07-11	4	MC	Shih Tzu	8.94	NC	3.96	28.3	29	4.4	71.7	36.1	86000	0	0	1	4	2	2	0	0	0	0	0	0	0	3	0	0	0	0	0		22.36	8.944	0.224	0.5	0	0	0	0	0	0	0	0	0
210	2014-06-30	2007-06-24	7.02192	2014-07-01	1	FS	Corgi, Pembroke Welsh	14.2	SC	2.96	29	28	6.2	98.1	29.3	320000	0	0	12	4	2	4	0	0	0	0	0	0	0	4	0	0	0	0	0	0	11.15	8.251	0.335		0	0	0	0	0	0	0	0	0
211	2014-06-24	2008-06-24	6.00274	2014-06-25	1	FS	Dachshund	5.3	NC	2.76	20.1	21	6	72.7	35	34000	0	0	0	4	2	0	0	0	0	0	0	0	0	2	0	0	0	0	0		19.83	18.442	0	27	0	0	0	0	0	0	0	0	0
212	2014-06-26	2004-08-01	9.90685	2014-06-25	-1	MC	Mixed Breed Dog	12.1	NC	2.5	17.6	18	5.9	70.6	33.9	147000	2	0	1	5	2	3	0	0	0	0	0	0	1	3	0	0	0	0	0		38.76	27.132	6.202	155	0	0	0	0	0	0	0	0	0
213	2014-06-30	2011-05-31	3.08493	2014-07-01	1	FI	Chihuahua- Long Haired	2.9	NC	0.87	7.2	8	6.2	82.6	32.2	143000	4	1	2	4	2	4	0	0	0	0	0	0	1	3	0	0	0	0	0		30.14	26.22	1.507	326	0	0	0	0	0	0	0	0	0
214	2014-12-19	2000-06-12	14.5288	2014-12-18	-1	FS	Mixed Breed Dog	28.3	NC	3.52	26.1	27	4.7	74.1	32.3	204000	0	0	0	3	0	3	0	0	0	0	0	0	0	2	0	0	0	0	0		27.28	26.462	0	506	0	0	0	0	0	0	0	1	0
215	2014-07-08	2013-10-25	0.70137	2014-07-09	1	FI	Golden Retriever	24.7	VA	1.96	12	13	6	60.9	35.4	10000	0	1	0	3	2	0	0	0	0	0	0	0	0	0	0	0	0	0	0		18	9.18	0	508	0	0	0	0	0	0	0	0	0
216	2014-07-09	2010-01-22	4.46301	2014-07-08	-1	FS	Catahoula Leopard	25	NC	3.97	26.7	26	5.1	67.1	35.4	28000	0	0	0	3	3	0	3	0	0	0	0	0	0	0	0	0	0	0	0		13.02	11.978	0	25	0	0	0	0	1	0	1	1	0
217	2014-07-13	2003-07-08	11.0219	2014-07-15	2	FS	Poodle- Standard	26.1	NC	1.47	13.7	15	5.6	93.6	33.8	161000	5	1	3	5	2	4	0	0	0	0	0	0	1	4	2	0	0	0	0		46.1	34.114	4.61	32	0	0	0	0	0	0	0	0	0
218	2014-07-22	2006-07-12	8.03288	2014-07-15	-7	MC	Labradoodle	35.1	NC	4.04	29	30	7.5	71.8	36.6	24000	0	0	0	2	3	0	2	0	0	0	0	0	1	0	0	0	0	0	0		7.94	6.59	0	143	0	0	0	0	0	0	0	0	0
219	2014-07-12	2002-07-12	12.0082	2014-07-15	3	MC	Dachshund- Miniature	8.3	NC	2.96	20.3	20	4.4	68.6	35.7	81000	0	0	17	4	3	2	0	0	0	0	0	0	0	2	0	0	0	0	0		24.68	14.808	5.676	0.5	0	0	0	0	0	0	0	0	0
220	2014-12-09	2013-07-16	1.4	2014-12-10	1	FS	Airedale Terrier	22.3	NC	2.67	21.6	20	6.4	81	33.9	197000	2	1	19	4	0	3	0	0	0	0	0	0	0	3	2	0	0	0	0	0	12.48	8.112	0.25	207	0	0	0	0	0	0	0	0	0
221	2014-07-24	2006-06-05	8.13973	2014-07-25	1	MC	Labradoodle	48.7	NC	3.06	21.2	22		69	42.1	144000	4	1	60	4	2	3	0	0	0	0	0	0	0	3	2	0	0	0	0		13.66	9.835	1.776	0.5	0	0	0	0	0	0	0	0	0
222	2014-08-04	2003-09-14	10.8959	2014-08-05	1	FS	Shih Tzu	7.6	NC	2.15	15.5	16		72	41.5	120000	4	1	29	4	2	3	0	0	0	0	0	0	1	3	2	0	0	0	0		26.68	12.54	8.538	257	0	0	0	0	0	0	0	0	0
223	2014-09-02	2008-12-20	5.70411	2014-09-09	7	FS	Bouvier Des Flandres	29.7	NC	3.95	27.3	28	6.2	69.1	33.1	61000	0	0	0	3	3	0	0	0	0	0	0	0	0	0	0	0	0	2	0	0	29.52	27.158	0.59	306	0	0	0	0	0	0	1	0	0
224	2014-08-14	2008-03-01	6.45753	2014-08-15	1	FS	Hound	44.8	NC	2.16	15.5	15	7.7	71.8	32.4	223000	5	1	5	5	2	4	0	0	0	0	0	0	1	3	3	0	0	0	0		51.73	42.419	4.656	337	0	0	0	0	0	0	0	1	0
225	2014-08-24	2007-09-10	6.9589	2014-08-25	1	MC	Labrador Retriever	24.1	NC	1.89	12.9	13	6.8	68.6	38.3		0	0	0	3	2	2	2	1	0	0	0	0	1	0	0	0	0	0	0		13.9	13.483	0	121	0	0	0	0	0	0	0	1	0
226	2014-08-19	2006-01-01	8.63562	2014-08-19	0	FS	Yorkshire Terrier	6.3	NC	5.38	30			55.9	36.5																						6.3			174	0	0	0	0	0	0	0	0	0
227	2014-09-05	2002-12-11	11.7425	2014-09-09	4	MC	Mixed Breed Dog	15.8	VA	2.23	14.6	14	6.9	65.4	32.8	29000	0	0	0	4	2	0	0	0	0	0	0	0	0	2	2	0	0	0	0		14.53	11.479	0.436	469	0	0	0	0	0	0	0	0	0
228	2014-09-09	2000-09-06	14.0164	2014-09-08	-1	MC	Australian Cattle Dog/heeler	31.7	NC	4.34	30	30	6.3	69.1	34.6	30000	0	0	3	3	2	0	0	0	0	0	0	0	0	0	0	0	0	0	0		15.5	12.09	0.62	331	0	0	0	0	0	0	0	0	0
229	2016-06-03	2010-11-13	5.5589	2016-06-03	0	FS	Golden Retriever	26.7	NY	3.66	28.2	28	7	77	34.4	33000	0	0	0	3	3	0	0	0	0	0	0	0	0	3	0	0	0	0	0		14.26	11.265	0	65	0	0	0	0	0	0	1	0	0
230	2014-09-11	2006-01-06	8.68493	2014-09-15	4	FS	Boston Terrier	9.92	NC	1.8	13.1	13	6	72.8	32.2	19000	0	0	0	4	2	0	0	0	0	0	0	0	0	2	0	0	0	0	0	0	19.19	17.463	0	362	0	0	0	0	0	0	0	0	0
231	2014-09-18	2013-07-03	1.21096	2014-09-19	1	MI	American Staffordshire Terrier	28.6	NC	3.68	27.6	26	6.2	74.8	34.9	19000	0	0	0	3	2	0	0	0	0	0	0	0	0	0	0	0	0	0	0		7.93	5.392	0	241	0	0	0	0	0	0	0	0	0
232	2014-09-25	2004-09-13	10.0384	2014-09-25	0	MC	Jack Russell Terrier	10.4	NC	4.13	29.9	29	6.9	72.2	33.2	15000	0	0	0	3	2	0	0	0	0	0	0	0	0	0	0	0	0	0	0		4.23	3.13	0.042	200	0	0	0	0	0	0	0	0	0
233	2014-09-29	2008-02-08	6.64384	2014-09-29	0	FS	Doberman Pinscher	60.5	NC	4.06	28.3	28	5.4	69.8	34.2	22000	0	0	0	3	3	0	0	0	0	0	0	0	0	0	0	0	0	0	0		18.61	18.238	0	0.5	0	0	0	0	0	0	0	0	0
234	2014-10-01	2004-08-18	10.126	2014-10-02	1	MC	Dachshund	5.1	NC	3.07	26	28	6.6	84.6	28	14000	0	0	1	4	0	0	0	0	0	0	0	0	0	4	0	0	0	0	0	1	36.49	25.543	5.109	170	0	0	0	0	0	0	0	0	0
235	2014-09-30	2005-09-30	9.00548	2014-10-02	2	FS	American Staffordshire Terrier	22.8	NC	3.14	26.6	25	6.3	84.8	32.1	67000	0	0	0	3	2	2	0	0	0	0	0	0	0	4	0	0	0	0	0		14	10.78	0	71	0	1	0	0	0	0	0	0	0
236	2014-10-02	2002-10-02	12.0082	2014-10-09	7	FS	Rat Terrier	14.2	NC	3.44	24.5	23	5.8	71.3	31.9	55000	0	0	1	4	3	0	0	0	0	0	0	0	0	3	0	0	0	3	0		13.87	12.067	0.555	42	0	0	0	0	0	0	0	0	0
237	2014-10-20	2009-02-01	5.71781	2014-10-20	0	MC	Mixed Breed Dog	32.8	NC	3.22	24.6	26	6.8	76.4	34.4	147000	0	0	15	5	2	3	0	0	0	0	0	0	0	3	2	0	0	0	0	4	7.69	5.306	0.154	63	0	0	0	0	0	0	1	0	0
238	2014-10-18	2007-04-17	7.50959	2014-10-20	2	FS	Shar-pei	15.1	NC	4.29	25.5	25	5.3	59.4	36	26000	0	0	0	4	2	0	0	0	0	0	0	0	0	0	3	0	0	0	0		10.87	5.652	2.718	56							0	0	0
239	2014-10-23	2008-10-22	6.00548	2014-10-23	0	FS	Schnauzer- Miniature	8.4	NC	2.84	19.9	19	7.6	69.8	32.9	92000	0	0	4	4	2	2	0	0	0	0	0	0	0	2	0	0	0	0	0		13.87	11.235	1.248	126	0	0	0	0	0	0	0	0	0
240	2014-11-05	2006-10-22	8.04384	2014-10-23	-13	FS	Boxer	26.2	NC	3.85	27.2	25	6.3	70.6	32.7	66000	0	0	0	4	2	0	0	0	0	0	0	0	0	2	0	0	0	1	0	0	12.02	10.337	0.361		0	0	0	0	0	0	0	0	0
241	2014-10-29	2004-10-27	10.011	2014-10-31	2	FS	Golden Retriever	28.123	NC	2.35	16.9	14	6.7	71.8	33.5	15000	0	0	1	4	3	0	2	1	2	0	0	0	0	3	2	0	0	0	0	0	8.05	6.682	0.322	406	0	0	0	0	0	0	0	0	0
242	2014-11-11	2010-03-20	4.64932	2014-11-12	1	FS	Papillon	3.4	NC	3.65	26.9	26	6	73.6	35.2	24000	0	0	1	3	2	0	2	0	1	0	0	0	0	0	0	0	0	0	0		7.69	5.921	0	368	0	0	0	0	0	0	0	0	0
243	2014-12-04	2000-01-01	14.9342	2014-12-05	1	FS	Australian Cattle Dog/heeler	16.5	NC	4.2	29.6	28	6.3	70.6	34.2	7000	0	0	0	3	2	0	0	0	0	0	0	0	0	0	0	0	0	0	0		6.12	4.284	0	327	0	0	0	0	0	0	0	0	0
244	2014-12-05	2012-11-06	2.07945	2014-12-04	-1	FI	Schnauzer- Giant	22.3	NC	4.19	29.7	28	6.3	70.8	34.2	53000	0	0	0	3	0	0	0	0	0	0	0	0	0	0	0	0	0	0	0		17.73	15.071	0	3	0	0	0	0	0	0	0	0	0
245	2015-05-07	2003-01-04	12.3452	2015-05-14	7	FS	SchnauzerMiniature	9.9	NC	3.52	24.4	24	7.5	69.3	35	53000	0	0	4	2	0	0	0	0	0	0	0	0	0	0	0	0	0	0	0		13.52	11.086		445	0	0	0	0	0	0	0	0	0
246	2014-12-10	2006-08-05	8.35342	2014-12-15	5	MC	Labrador Retriever	24.6	NC	3.18	25	25	6.2	78.8	29.8	140000	0	0	99	4	3	3	1	0	0	0	1	0	1	3	2	0	0	2	0	0	3.7	3.108	0.185	74	0	0	0	0	0	0	0	0	0
247	2014-12-14	2005-03-10	9.76986	2014-12-16	2	MC	German Shepherd Dog	44.5	NC	4.3	27.7	29	7.6	64.5	36.4	37000	0	0	0	2	3	0	3	0	0	0	0	0	0	0	0	0	0	0	0		28.22	24.551	0	221	0	0	0	1	0	0	0	1	0
248	2014-12-23	2003-12-13	11.0356	2014-12-18	-5	MI	Shetland Sheepdog	10.5	NC	4.26	27.8	26	5.6	65.3	33.2	83000	0	0	0	4	2	2	0	0	0	0	0	0	0	2	2	0	0	0	0		12.34	10.242	0.37	161	0	0	0	0	0	0	0	0	0
249	2014-12-16	2007-11-19	7.07945	2014-12-16	0	MI	Labrador Retriever	26	NC	2.98	21.7	22	4.6	73	34.2	45000	0	0	0	3	2	0	0	0	0	0	0	0	0	2	0	0	0	0	0		8.95	7.339	0	49	0	0	0	0	0	0	1	0	0
250	2015-01-04	2008-02-14	6.89315	2015-01-08	4	FS	Hound	53	NC	3.97	27.1	26	6.8	68.4	33.5	66000	0	0	0	4	3	0	0	0	0	0	0	0	1	3	0	0	0	1	0		36.56	30.345	1.462	32	0	0	0	0	0	0	0	0	0
251	2015-01-01	2007-11-13	7.13973	2015-01-08	7	FS	Italian Greyhound	8	VA	1.58	16.6	16	7.2	105.2	27.1	339000	1	1	37	5	2	4	0	0	0	0	0	0	2	4	2	0	0	0	0		13.56	12.068	0.271	552	0	0	0	0	0	0	0	0	0
252	2014-12-17	2000-12-17	14.0082	2014-12-18	1	MC	Brittany Spaniel	20	NC	3.72	25.4	25	6.3	68.2	33.7	105000	0	0	3	4	2	2	0	0	0	0	0	0	0	2	0	0	0	0	0		8.35	5.678	0.167	22	0	0	0	0	0	0	0	0	0
253	2015-01-21	2007-01-20	8.00822	2015-01-23	2	MC	Hound	28.1	NC	4.17	28.1	26	6.1	67.5	34.4	17000	0	0	1	2	2	0	1	0	0	0	0	0	0	0	0	0	0	0	0		5.95	4.344	0.06	266	0	0	0	0	1	0	1	1	0
254	2016-09-13	2006-12-27	9.72055	2016-10-05	22	MC	Boston Terrier	13.4	NC	3.97	22.7	22	5.9	57.2	31.5	88000	0	0	0	4	3	2	2	0	0	0	0	0	1	2	3	1	0	1	0	0	10.99	7.583	0	151	0	0	0	0	0	0	0	0	0
255	2015-01-26	2010-01-26	5.00274	2015-01-28	2	FS	Bichon Frise	9.96	NC	3.48	24.5	24	6.9	70.5	33.3	248000	0	0	63	4	3	3	1	0	0	0	0	0	2	3	2	1	0	1	0		10.66	12.159	2.606	39	0	0	0	0	0	0	0	0	1
256	2015-01-21	2003-01-19	12.0137	2015-01-30	9	FS	SIberian Husky	21.4	NC	4.06	28.1	28	5.9	69.1	33.4		0	0	0	2	2	0	0	0	0	0	0	0	0	0	0	0	0	0	0		5.32	3.83	0.213	59	0	0	0	0	0	0	0	0	0
257	2016-12-24	2004-05-10	12.6329	2017-01-04	11	FS	Yorkshire Terrier	4.5	NC	3.81	26.9	26	6.4	70.5	33	37000	0	0	0	4	2	0	0	0	0	0	0	0	0	2	0	0	0	0	0		19.08	13.356	0.572	0.5	0	0	0	0	0	0	0	0	0
258	2015-01-24	2007-03-21	7.85205	2015-01-29	5	FS	Boston Terrier	6.889	NC	1.91	11.6	10	7.1	60.7	37.2	3000	0	0	0	3	3	0	0	0	0	0	0	0	0	0	0	0	0	0	0		10.03	7.422	0.201		0	0	0	0	0	0	0	0	0
259	2015-01-22	2912-07-16	-898.077	2015-01-23	1	MC	Mixed Breed Dog	13.2	NC	4.21	28.6	28	6.8	68	37.2	19000	0	0	0	3	3	0	2	0	0	0	0	0	0	0	0	0	0	0	0		6.45	4.322	0	184							0	0	0
260	2015-01-27	2008-01-27	7.00548	2015-01-29	2	FS	Boykin Spaniel	16.3	NC	2.55	19.1	19	5.4	74.4	35.2	78000	0	0	0	3	2	2	0	0	1	0	0	0	1	3	0	0	0	0	0		28.43	21.323	2.274								0	0	0
261	2015-02-04	2005-12-01	9.18356	2015-02-05	1	MC	Weimaraner	36.5	NC	3.62	24.4	23	6.9	67.3	34.2	21000	0	0	0	2	3	0	2	0	0	0	0	0	0	0	0	0	0	1	0		23.23	20.442	0.929	123	0	0	0	0	0	0	0	0	0
262	2015-02-28	2012-01-26	3.09315	2015-03-04	4	FS	German Shepherd Dog	17.1	NC	1.25	14.1	17	4.3	113.5	32	229000	1	0	146	5	2	4	0	0	0	0	0	0	0	5	2	0	0	0	0		27.3	17.199	3.549	60							0	1	0
263	2015-02-17	2015-04-27	-0.189041	2015-02-26	9	FS	Golden Retriever	29.1	NC	3.6	27	26	5.6	75	32.2	22000	0	0	9	4	2	0	0	0	0	0	0	0	0	2	0	0	0	0	0		3.06	0.888	0.153	1	0	0	0	0	0	0	0	0	0
264	2017-04-19	2005-11-26	11.4027	2017-04-26	7	FS	Shih Tzu	5.7	NC	3.88	30	29		77.2	30.8	163000	0	0	0	3	3	3	0	0	0	0	0	0	0	3	0	0	0	0	0		30.57	29.042	0.611	200	0	0	0	0	0	0
265	2015-03-09	2010-02-09	5.07945	2015-03-16	7	MC	Rottweiler	50.6	NC	1.89	16.8	17	7.6	88.7	28.9	490000	0	1	15	4	2	5	0	0	0	0	0	0	1	4	0	0	0	0	0		54.73	35.575	9.304	175	0	0	0	0	0	0	0	0	0
266	2015-03-17	2004-03-14	11.0137	2015-03-19	2	FS	Chow chow	16.5	NC	4.1	29	27	3.7	70.7	32.8		0	0	0	2	0	0	0	0	0	0	0	0	0	0	0	0	0	0	0		21.11	19.421	0	211	0	0	0	0	0	0	0	0	0
267	2015-03-16	2009-03-14	6.00822	2015-03-20	4	FS	Toy Poodle	4.9	NC	3.46	24.9	24	6.5	71.9	36.6	46000	1	0	0	4	2	2	0	0	0	0	0	0	1	3	2	0	0	0	0		14.49	10.868	1.304	33	0	0	0	0	0	0	0	0	0
268	2015-03-20	2006-01-05	9.20822	2015-03-25	5	MC	Havanese dog	4	NC	4.14	26.8	26	7.4	64.8	34.6	27000	0	0	0	2	3	0	0	0	0	0	0	0	0	0	0	0	0	1	0		45.15	41.99	1.355	589	0	0	0	0	0	0	0	0	0
269	2015-03-17	2009-02-28	6.04932	2015-03-25	8	FS	Pomeranian	7.9	NC	1.71	13	13	6	75.9	32.7	113000	3	0	13	5	3	3	1	0	0	0	0	0	0	4	3	0	0	0	0		50.96	38.22	8.154	31	0	0	0	0	0	0	0	0	0
270	2017-12-09	2009-11-07	8.09315	2017-12-12	3	FS	mixed breed dog	12.1	NC	4.22	28.3	30	7	67.1	35.9		0	0	1	4	2	0	0	0	0	0	0	0	0	2	0	0	0	1	0		9.9	8.019	0.099	254	0	0	0	0	0	0	0	0	0
271	2015-03-20	2005-07-20	9.67123	2015-03-23	3	MC	Maltese	7.27	NC	1.12	11.7	12	7.2	104.1	27.9	32000	0	1	2	3	3	2	0	0	0	0	0	0	0	5	0		0	0	0	0	19.03	16.366	0.381	150	0	0	0	0	0	0	0	0	0
272	2015-03-25	2010-06-01	4.81644	2015-04-02	8	FS	Golden Retriever	31.4	NC	3.97	29.8	29	6.9	74.9	35	11000	0	0	0	3	3	0	0	0	0	0	0	0	0	0	0	0	0	0	0		6.93	4.712	0	117	0	0	0	0	0	0	1	0	0
273	2015-03-20	2015-12-01	-0.70137	2015-03-24	4	MC	Shih Tzu	8.845	NC	3.18	24.1	25	5.5	75.7	31.4	422000	0	0	4	4	2	4	0	0	0	0	0	0	0	2	0	0	0	1	0		21	14.07	1.05								0	0	0
274	2015-03-22	2009-01-01	6.22192	2015-04-02	11	FS	Australian Shepherd	19.9	NC	4.12	29	30	6.3	70.4	35.2	29000	1	0	0	3	2	0	0	0	0	0	0	0	0	0	0	0	0	1	0		33.02	30.048	1.651	103							0	0	0
275	2015-05-25	2009-05-01	6.06849	2015-05-26	1	MC	Siberian Husky	36.4	NC	4.62	28.1	29	8.3	60.7	38.1		0	0	1	2	3	2	1	0	0	0	0	0	0	0	0	0	0	2	0		29	24.94	0.29	420	0	0	0	0	0	0	0	0	0
276	2015-05-02	2004-11-13	10.4712	2015-04-27	-5	MC	Cairn Terrier	9.2	NC	1.92	11.2	15	6.8	58.5	36.2	92000	1	0	0	3	3	2	1	0	0	0	0	0	1	0	0	0	0	2	0	0	23.7	22.278	0.237	647	0	0	0	0	0	0	0	0	0
277	2018-10-13	2005-02-20	13.6521	2018-10-15	2	FS	Golden Retriever	26.8	NC	4.92	29.9	30	6.3	60.7	33.1	10000	0	0	0	3	2	0	0	2	0	0	0	0	0	0	3	0		1	0		24.39	20.44	0.976	225	0	0	0	0	0	0	0	1	0
278	2015-04-16	2002-09-04	12.6219	2015-04-21	5	MC	German Shepherd Dog	18.3	NC	3.76	24.8	25	7.6	66	34.6	76000	0	0	13	3	2	2	0	0	0	0	0	0	0	2	0	0	0	0	0		13.84	11.902	0		0	0	0	0	0	0	0	0	0
279	2015-04-12	2009-11-12	5.41644	2015-04-17	5	MC	Poodle-Toy	6.9741	NC	1.95	14.7	15	4	75.6	32.6		0	0	11	4	0	2	0	0	0	0	0	0	0	2	0	0	0	0	0		10.13	7.699	0.507		0	0	0	0	0	0	0	0	0
280	2015-05-14	1999-05-01	16.0466	2015-05-18	4	FS	Italian Greyhound	7	NC	3.7	26.2	26	5.3	70.9	35	18000	0	0	1	2	2	0	0	0	0	0	0	0	0	0	0	0	0	0	0		7.7	6.622	0.154	35	0	0	0	0	0	0	0	0	0
281	2015-04-30	2006-04-14	9.04932	2015-05-01	1	FS	Shih Tzu	5.24	NC	3.87	24.3	25	5.6	62.6	36.6	7000	0	0	0	2	2	0	0	0	0	0	0	0	0	0	0	0	0	0	0		12.76	10.336	0.51		0	0	0	0	0	0	0	0	0
282	2015-04-26	2011-04-24	4.00822	2015-05-07	11	MC	Pomeranian	4.67	NC	1.15	9.2	8	6.7	80.1	32.5	15000	0	0	1	3	3	0	0	0	0	0	0	0	0	4	0	0	0	0	0	0	7.52	3.685	0.526	57	0	0	0	0	0	0	0	0	0
283	2015-05-03	2004-03-01	11.1781	2015-05-08	5	FS	Corgi	13	NC	2.97	26	26	5.2	87.6	29.8	448000	0	0	14	4	2	4	0	0	0	0	0	0	1	4	2	0	0	0	0		17.47	13.452	1.223	130	0	0	0	0	0	0	0	0	0
284	2016-08-16	2010-09-20	5.90959	2016-08-15	-1	FS	Dachshund	6	NC	4.34	29.6	27	6	68.2	33.2	14000	0	0	0	2	2	0	0	0	0	0	0	0	0	0	0	0	0	0	0		46.46	40.885	4.181	230	0	0	0	0	0	0	0	0	0
285	2015-05-08	2006-05-07	9.00822	2015-05-14	6	FS	Labrador Retriever	40.8	NC	3.81	29.2	29	6.2	76.7	31	180000	0	0	0	4	2	2	0	0	0	0	0	0	0	0	0	0	0	0	0		15.73	12.899	0.315	126	0	0	0	0	0	0	0	0	0
286	2015-05-19	2004-05-18	11.0082	2015-05-22	3	FS	Mixed breed dog	17.8	NC	1.96	11.9	15	8.3	61.1	39.9		0	1	0	5	2	2	1	0	0	0	0	0	1	3	2	0	0	1	0	0	34.3	31.213	1.715		0	0	0	0	0	0	0	0	0
287	2015-05-17	2004-04-17	11.0877	2015-05-18	1	FS	Beagle	14.8	NC	2.44	16.3	16	5.5	69.8	33.4	2000	0	0	0	2	3	0	0	1	0	0	0	0	0	0	0	0	0	0	0		19.19	17.655	0	141							0	0	0
288	2015-06-06	2006-10-16	8.64384	2015-06-05	-1	MI	Labrador Retriever	38.6	NC	3.97	28.2	27	7	71.1	33.7	16000	0	0	0	3	2	0	0	0	0	0	0	0	0	0	0	0	0	0	0		11.82	8.629	0	313							0	0	0
289	2015-06-28	2014-06-24	1.01096	2015-06-29	1	MC	Boston Terrier	9.33	NC	4.49	29.4	30	7.7	65.5	34.7	84000	0	0	1	4	3	2	0	0	0	0	0	0	0	2	0	0	0	1	0		57.91	48.065	1.737	118	0	0	0	0	0	0	0	0	0
290	2015-06-12	2007-06-09	8.0137	2015-06-18	6	MC	Dachshund	5.67	SC	2.54	17.2	17	7.1	67.6	34.6	113000	0	0	3	5	3	3	0	0	0	0	0	0	0	3	2	0	0	0	0		31.81	27.675	2.227	308	0	0	0	0	0	0	0	0	0
291	2015-06-08	2008-06-08	7.00274	2015-06-09	1	MC	Golden Retriever	41.7	NC	1.3	12.6	13	5.4	97.3	27.9	245000	0	0	7	4	2	4	0	0	0	0	0	0	1	5	0	0	0	1	0	0	24.02	21.858	0.961	59	0	0	0	0	0	0	0	1	0
292	2015-06-01	2002-11-25	12.5233	2015-06-02	1	MC	Chihuahua	4.6	NC	3.16	21.6	21	6.4	68.4	34.6	10000	0	0	0	2	2	0	1	0	0	0	0	0	0	0	0	0	0	0	0		10.3	8.446	0.412	117	0	0	0	0	0	0	0	0	0
293	2015-05-31	2007-02-01	8.33151	2015-06-03	3	MC	Labrador Retriever	41.278	NC	2.07	15	15	6.8	72.4	31.5	253000	4	0	3	5	3	4	0	0	0	0	0	0	1	4	4	0	0	0	0	4	29.66	22.838	3.856	119	0	0	0	0	0	0	0	0	0
294	2015-06-10	2012-05-27	3.03836	2015-06-10	0	FS	Labrador Retriever	36	NC	2.34	16	15	4.9	68.4	34.5	15000	0	0	2	2	3	0	0	0	0	0	0	0	0	0	0	0	0	0	0		1.9	1.862	0	21	0	0	0	0	0	0	0	0	0
295	2015-06-23	2009-10-01	5.72877	2015-06-24	1	FS	Labrador Retriever	39.24	NC	3.98	26.6	27	7.6	66.9	35.7	35000	0	0	0	3	2	0	0	0	0	0	0	0	0	0	0	0	0	0	0		14.29	10.718	0	201	0	0	0	0	0	0	0	0	0
296	2017-03-29	2010-03-10	7.05753	2017-03-31	2	MC	Treeing walker coohound	28.6	NC	4.28	26.2	30	7	61.2	37.6		0	0	0	2	2	0	1	2	0	0	0	0	0	0	0	0	0	0	0		6.5	4.875	0.13	39	0	0	0	0	0	0	0	0	0
297	2015-06-22	2009-12-21	5.50411	2015-06-22	0	MC	Mixed Breed Dog	40.1	NC	1.82	13.2	13	7.4	72.4	37.1	22000	0	1	0	4	2	2	0	0	0	0	0	0	0	2	0	0	0	0	0		58.12	38.94	6.974	41	0	0	0	0	0	0	0	1	0
298	2016-07-25	2009-06-26	7.08493	2016-07-25	0	FS	English Setter	33.3	NC	2.71	17.8	16	7.1	65.6	31.3	23000	0	0	1	2	0	0	0	0	0	0	0	0	0	0	0	0	0	0	0	0	7.82	6.021	0.078	68	0	0	0	0	0	0	0	0	0
299	2015-07-02	2009-11-24	5.60548	2015-07-02	0	MC	Dachshund- Miniature	5.7	NC	3.96	25.5	26	5.7	64.5	35.5	9000	0	0	1	3	3	0	0	0	0	0	0	0	0	2	0	0	0	1	0	0	7.82	4.457	0.078	400							0	0	0
300	2015-09-22	2009-09-21	6.00548	2015-09-22	0	MI	Australian Shepherd	29.4	NC	3.58	24.5	24	5.6	68.4	34.8	10000	0	0	0	3	4	0	1	0	0	0	0	0	0	0	0	0	0	0	0		38.31	35.245	0	235	0	0	0	1	0	0	1	1	0
301	2015-07-13	2014-02-23	1.38356	2015-07-13	0	MC	American Staffordshire Terrier	34.2	NC	3.07	19.8	19	6	64.4	33.6	20000	0	0	0	4	2	0	0	0	0	0	0	0	0	0	2	0	0	0	0		70.49	48.638	5.639	9	0	0	0	0	0	0	0	0	0
302	2015-07-07	2010-07-05	5.00822	2015-07-07	0	FS	American Staffordshire Terrier	19.1	NC	3.4	24.3	24	4.2	71.5	37.3	20000	0	0	1	2	0	0	0	0	0	0	0	0	0	0	0	0	0	0	0		10.35	8.177	0.518	0.5	0	0	0	0	1	0	0	0	0
303	2015-07-06	2004-11-01	10.6822	2015-07-06	0	MC	Shetland Sheepdog	18.7	NC	2.59	22.1	22	4.9	85.4	30.4		0	0	6	4	2	3	0	0	0	0	0	0	0	3	0	0	0	0	0	4	13.6	11.288	0.272	47	0	0	0	0	0	0	0	1	0
304	2015-08-08	2004-02-14	11.4877	2015-08-07	-1	FS	Border Collie	14.3	NC	3.85	25.8	27	5.2	66.9	36.1	60000	0	0	0	2	3	2	0	0	0	0	0	0	1	0	0	0	0	2	0	0	7.69	4.306	2.845	152							0	0	0
305	2015-07-22	2011-01-21	4.50137	2015-07-22	0	FS	Australian Shepherd	31.4	NC	2.89	20.6	23	6.2	71.3	34	291000	3	1	5	4	3	3	2	0	0	0	0	0	1	2	3	0	0	0	0		39.04	31.622	3.123	229	0	0	0	0	0	0	0	0	0
306	2016-06-25	2010-01-20	6.43288	2016-06-27	2	FS	Shetland Sheepdog	6.4	NC	3.31	24.5	24	5.9	73.8	34.1	14000	0	0	2	3	3	0	0	0	0	0	0	0	0	0	0	0	0	2	0		21.52	18.077	0.861	471	0	0	0	0	0	0	0	0	0
307	2015-08-16	2010-10-14	4.8411	2015-08-18	2	MC	Labrador Retriever	47.3	NC	3.6	26.5	28	5.3	73.7	33.5	21000	0	0	17	4	3	0	1	0	0	0	0	0	0	3	0	0	0	0	0		6.289	2.893	2.264	46	0	0	0	0	0	0	0	0	0
308	2015-08-25	2009-08-07	6.05205	2015-08-31	6	MC	German Shepherd Dog	60.2	NC	3.48	24.3	24	5.4	69.8	23.8	176000	0	0	12	3	2	3	0	0	0	0	0	0	0	2	0	0	0	0	0		38.61	34.363	1.158	0.5	0	0	0	0	0	0	0	0	0
309	2015-08-09	2012-12-04	2.67945	2015-08-12	3	MC	Standard Poodle	27.6	NC	2.24	14.4	15	5	64.3	34.2	7000	0	0	0	3	3	0	0	0	0	0	0	0	0	0	0	0	0	1	0	0	8.61	6.63	0.258	1	0	0	0	0	0	0	0	0	0
310	2015-08-23	2002-12-06	12.7205	2015-08-24	1	FS	American Staffordshire Terrier	31.3	NC	4.03	27.9	28	6.2	69.2	36.2	19000	0	0	0	3	2	0	0	0	0	0	0	0	0	0	0	0	0	1	0		18.511	16.104	0.926	177	0	0	0	0	0	0	0	1	0
311	2015-08-17	2009-10-17	5.83562	2015-08-18	1	FS	Labradoodle	10.6	NC	2.24	16.6	16	6.9	74.2	35.8	46000	0	1	0	4	2	2	1	0	0	0	0	0	0	2	0	1	0	1	0		14.38	10.929	0.719	20	0	0	0	0	0	0	0	0	0
312	2015-09-15	2009-04-13	6.4274	2015-09-15	0	FS	Mixed Breed Dog	14.1	NC	3.8	26.2	26	6.5	69	36.4	17000	0	0	0	3	2	0	0	0	0	0	0	0	0	0	0	0	0	0	0	4	11.15	9.701	0.223	109	0	0	0	0	0	0	0	0	0
313	2016-09-28	2007-04-27	9.43014	2016-09-28	0	FS	Labrador Retriever	31	NC	1.84	15.3	15	6.6	82.8	27.6	265000	0	1	4	3	2	3	2	1	0	0	0	0	0	0	3	0	0	1	0		10.28	7.71	0.411	165	0	0	0	0	0	0	0	0	0
314	2015-08-17	2002-08-16	13.011	2015-08-17	0	FS	Boxer	32.9	NC	1.21	8.4	9		69.8	44.4	141000	4	1	8	4	0	4	0	0	0	0	0	0	0	3	2	0	0	0	0		24.3	21.384	0.243	232	0	0	0	0	0	0	0	0	0
315	2015-09-01	2006-08-27	9.01918	2015-09-02	1	FS	Hound	19.4	NC	2.95	19	19	5.2	64.6	35.4	5000	0	0	1	3	2	0	0	0	0	0	0	0	0	0	0	0	0	0	0		9.51	7.228	0.571	109	0	0	0	0	0	0	0	1	0
316	2015-08-31	2014-07-05	1.15616	2015-08-31	0	MC	Boxer	27.5	NC	3.68	24.9	26	4.2	67.7	34.8	89000	1	0	0	4	3	2	2	0	0	0	0	0	0	0	0	1	0	0	0		8.99	6.922	0.45	369	0	0	0	0	0	0	0	0	0
317	2015-08-28	2008-04-02	7.40822	2015-08-28	0	FS	German Shorthaired Pointer	26.9	NC	4.54	29.2	28	4.6	64.3	35.2	10000	0	0	4	2	2	0	0	0	0	0	0	0	0	0	0	0	0	0	0		1.01	0.374	0.162	2	0	0	0	0	0	0	0	0	0
318	2015-08-31	2009-08-25	6.01918	2015-08-26	-5	MC	Golden Retriever	46	NC	3.86	25.9	26	4.9	67.2	34.2	28000	0	0	0	3	2	0	0	0	0	0	0	0	0	0	0	0	0	1	0		19.09	15.654	0.191	105	0	0	0	0	0	0	0	0	0
319	2017-03-09	2005-09-14	11.4904	2017-03-10	1	FS	Labrador Retriever	28	NC	3.64	21.9	21	5.8	60.3	30	87000	0	0	76	4	3	2	0	0	0	0	0	0	0	2	2	0	0	0	0		2.25	1.17	0.045	41							0	0	0
320	2015-10-01	2002-06-14	13.3068	2015-10-02	1	MC	Border Collie	15.7	NC	4.04	28.4	29	7.5	70.3	33.5	5000	0	0	0	2	2	0	0	0	0	0	0	0	0	0	0	0	0	0	1 (Ehrlichia)		2.94	2.293	0	144	0	0	0	0	0	0	0	1	0
321	2015-09-11	2013-09-01	2.0274	2015-09-11	0	FS	English Cocker Spaniel	7.6	NC	1.35	10.1	11	6.5	74.6	33.5	106000	0	1	16	4	2	3	0	0	0	0	0	0	1	3	0	0	0	0	0		32.14	21.212	2.571	94	0	0	0	0	0	0	0	0	0
322	2015-09-10	2013-09-09	2.00274	2015-09-11	1	MI	Jack Russell Terrier	7.41	NC	4.01	26.6	27	8	66.4	36.1	32000	0	0	0	3	2	0	1	0	0	0	0	0	0	0	0	0	0	0	0		8.54	7.259	0.085	1	0	0	0	0	0	0	0	0	0
323	2015-09-21	2007-05-09	8.37534	2015-09-21	0	FS	Beagle	13.2	NC	3.54	23.1	23	7.2	65.2	35.6	49000	0	0	3	4	2	2	0	0	0	0	0	0	0	2	2	0	0	0	0		26.94	24.246	0.269	277	0	0	0	0	0	0	0	0	0
324	2015-09-28	2001-09-23	14.0219	2015-09-28	0	FS	Labrador Retriever	24.5	SC	4.01	28.7	26	5.8	71.5	33.7	246000	0	0	1	4	2	3	0	0	0	0	0	0	1	3	0	0	0	0	0		16.34	13.726	0.163	362	0	0	0	0	0	0	0	0	0
325	2015-10-03	2013-01-31	2.67123	2015-10-02	-1	MC	Australian Shepherd	14.2	NC	3.82	26.1	26	6.1	68.4	36.6	22000	0	0	0	3	2	0	0	0	0	0	0	0	0	0	0	0	0	0	0		16.4	12.792	0	62	0	0	0	0	0	0	0	0	0
326	2015-09-30	2005-06-06	10.3233	2015-09-30	0	FS	Australian Shepherd	9.8	NC	4.33	28	29	6.3	64.7	35.5	37000	0	0	1	2	2	0	2	0	0	0	0	0	1	0	0	0	0	2	0		35.78	33.633	0.716	295	0	0	0	0	0	0	0	0	0
327	2015-10-06	2002-10-04	13.0137	2015-10-06	0	MC	Poodle	6.9	NC	2.02	14.6	15	5.7	72.5	34.5	26000	0	0	1	4	3	0	1	0	0	0	0	0	0	2	0	0	0	0	0		21.67	17.986	0	28	0	0	0	0	0	0	0	0	0
328	2016-09-26	2007-01-05	9.73151	2016-10-19	23	MC	Miniature Schnauzer	5.2	VA	3.23	25.3	25	7.1	78.4	31.1	40000	0	0	0	4	0	0	0	0	0	0	0	0	1	2	0	0	0	0	0		8.23	5.267	0	402	0	0	0	0	0	0	0	0	0
329	2015-10-09	2008-01-03	7.76986	2015-10-09	0	FS	Old English Sheepdog	23.5	NC	3.31	19.1	19	6.4	57.6	36.5	26000	0	0	2	3	3	0	2	0	0	0	0	0	0	0	0	0	0	1	0	0	20.6	18.746	0.206	200	0	0	0	0	0	0	0	0	0
330	2015-10-08	2012-05-08	3.41918	2015-10-09	1	MI	Mastiff	79	NC	3.45	25.5	27	7	73.7	32.6	60000	3	0	0	5	0	2	0	0	0	0	0	0	2	3	0	3	0	0	0		24.35	21.915	0	78	0	0	0	0	0	0	0	1	0
331	2015-10-22	2003-12-24	11.8356	2015-10-23	1	FS	Miniature Dachshund	6.5	NC	3.36	24	24	6.2	71.2	31.9	52000	0	0	1	3	2	2	0	0	0	0	0	0	0	3	0	0	0	0	0		5.46	4.696	0.055	40	0	0	0	0	0	0	0	0	0
332	2015-10-13	2009-04-12	6.50685	2015-10-13	0	FS	Labrador Retriever	49.1	NC	3.05	22.1	24	6.1	72.4	35.5	148000	3	1	23	5	2	3	0	0	0	0	0	0	1	3	2	0	0	0	0		26.08	20.342	1.043	69	0	0	0	0	0	0	0	0	0
333	2015-11-11	2006-07-04	9.36164	2015-11-11	0	MC	Border Collie	21.1	NC	4.19	29.8	29	4.7	71.2	34.4	219000	0	0	0	2	2	3	0	0	0	0	0	0	0	3	0	0	0	1	0		13.34	10.939	0.133	367							0	0	0
334	2015-10-26	2014-03-28	1.58082	2015-10-23	-3	MC	Shih Tzu	6.75	NC		11.5	18	6.8	91.1	55.1		5	1	6	4	2	2	0	0	0	0	0	0	2	2	0	0	0	0	0		40.5	30.375	3.24	91	0	0	0	0	0	0	0	0	0
335	2016-11-27	2008-11-01	8.07671	2016-11-28	1	MC	Shih Tzu	7.24	NC	3.14	23	24	6.8	73.2	36.3	91000	1	1	12	4	2	2	0	0	0	0	0	0	0	3	0	0	0	0	0		12.88	10.046	0.258	201	0	0	0	0	0	0	0	0	0
336	2015-11-16	2014-07-08	1.3589	2015-11-16	0	MC	Goldendoodle	24.1	NC	3.93	27.1	26	5.9	68.9	36.7	6000	0	0	0	3	2	0	0	0	0	0	0	0	0	0	0	0	0	0	0		8.58	4.891	0.515		0	0	0	0	0	0	0	0	0
337	2015-11-19	2002-08-14	13.274	2015-11-19	0	FS	American Cocker Spaniel	12.43	NC	3.94	27.5	26	5.8	69.9	36.2	12000	0	0	0	3	3	0	0	0	0	0	0	0	1	0	0	0	0	0	0		20.18	5.852	5.247	810							0	0	0
338	2015-11-13	2005-02-08	10.7671	2015-11-13	0	FS	Shih Tzu	4.77	NC	4.35	29.1	29	6.2	67	36.3	13000	0	0	2	3	0	0	0	0	0	0	0	0	0	0	0	0	0	0	0		4.49	0.943	1.257	89	0	0	0	0	0	0	0	0	0
339	2015-11-09	2005-02-19	10.726	2015-11-09	0	MC	American Cocker Spaniel	11.6	NC	1.64	13.1	15	6.8	79.9	29.3	342000	4	1	2	5	2	4	0	0	0	0	0	0	0	4	2	0	0	0	0		49.29	36.475	6.408	568	0	0	0	0	0	0	0	0	0
340	2017-02-06	2014-10-02	2.35068	2017-02-07	1	FS	Labrador Retriever	32.3761	NC	1.5	9.5	10	7.3	63.3	35	6000	4	1	4	3	2	0	0	0	0	0	0	0	0	0	0	0	0	0	0		17.04	13.973	0.341	184	0	0	0	0	0	0	0	0	0
341	2015-11-17	2007-08-06	8.28767	2015-11-17	0	FS	Maltese	4.2	NC	2.42	17.1	17	4.2	70.5	36.4	63000	1	0	4	3	2	2	0	0	0	0	0	0	0	0	0	0	0	0	0		4.46	2.542	0.669	0	0	0	0	0	0	0	0	0	0
342	2015-11-20	2008-08-11	7.27945	2015-11-23	3	FS	Dachshund	8.26	NC	2.08	15.9	17	7.2	76.3	34.4	43000	0	0	7	4	2	2	0	0	0	0	0	0	0	3	0	0	0	0	0		11.5	7.475	0.805	139	0	0	0	0	0	0	0	0	0
343	2015-12-03	2006-09-19	9.21096	2015-12-03	0	MC	Labrador Retriever	32	NC	2.56	20.1	20	6	78.6	30.8	241000	0	0	5	4	0	3	0	0	0	0	0	0	0	3	2	0	0	0	0	0	10.92	8.518	0.109	100							0	0	0
344	2016-01-13	2012-12-20	3.06575	2016-02-04	22	FS	Great Dane	58.8	NC	2.98	22.4	21	6.9	75	32.8	70000	0	0	0	4	2	2	0	0	0	0	0	0	0	2	2	0	0	0	0		5.27	3.689	0	314							0	0	0
345	2015-12-16	2014-11-04	1.11507	2015-12-18	2	MI	Labrador Retriever	29.9	VA	2.96	20.3	19	7.2	68.5	35.6	15000	0	0	0	2	2	0	0	0	0	0	0	0	0	0	0	0	0	0	0		7.79	5.141	0	291	0	0	0	0	0	0	0	0	0
346	2015-12-30	2012-10-17	3.20274	2016-01-04	5	MC	Pomeranian	8.2	NC	3.7	27	27	7.7	73	32.1	473000	0	0	0	4	2	4	0	0	0	0	0	0	0	3	0	0	0	0	0	4	9.41	7.434	0.753	80	0	0	0	0	0	0	0	0	0
347	2017-04-17	2010-11-17	6.41918	2017-04-10	-7	MI	Golden Retriever	30.5	NC	3.82	26.7	25	5.5	69.8	32.3	2000	0	0	0	3	2	0	0	0	0	0	0	0	0	0	0	0	0	0	0		1.51	0.815	0	0.5							0	0	0
348	2015-12-08	2006-02-18	9.80822	2015-12-08	0	FS	English Cocker Spaniel	14.1	NC	1.85	13.3	16	6.2	71.9	32.8	159000	4	1	13	5	2	3	0	0	0	0	0	0	2	3	2	0	0	0	0	4	36.67	28.969	2.934	344	0	0	0	0	0	0	0	0	0
349	2016-01-07	2008-03-28	7.78356	2016-01-08	1	FS	Soft Coated Wheaten Terrier	16	VA	3.52	26.3	28	5.8	74.5	36.4	29000	0	0	3	3	2	0	0	0	0	0	0	0	0	0	0	0	0	0	0		16.63	12.14	0.665	257	0	0	0	0	0	0	0	0	0
350	2015-12-31	2006-06-16	9.54795	2016-01-04	4	MC	Miniature Dachshund	7.16	NC	4.05	26.8	27	6.6	66.1	34.8		0	0	0	3	2	0	0	0	0	0	0	0	0	0	0	0	0	0	0		10.96	9.645	0	29	0	0	0	0	0	0	1	0	0
351	2016-01-14	2005-07-13	10.5123	2016-01-15	1	FS	Mixed Breed Dog	28.5	NC	1.76	12.4	11	6.2	70.1	33.9	147000	4	1	7	5	2	3	0	0	0	1	0	0	1	3	0	0	0	0	0		23.42	17.097	2.342	108	0	0	0	0	0	0	0	1	0
352	2016-02-05	2001-09-11	14.411	2016-02-08	3	FS	American Cocker Spaniel	9.7	NC	3.3	23.1	23	7	70	30.7	181000	4	1	2	4	2	3	0	0	0	0	0	0	1	3	2	0	0	0	0	1	36.11	30.332	2.528	265	0	0	0	0	0	0	0	0	0
353	2016-01-28	2010-05-08	5.72877	2016-01-29	1	MC	Chihuahua	2.9	NC	1.41	9.2	11	7.1	65.2	34.5	11000	0	1	1	3	2	0	0	0	0	0	0	0	0	0	0	0	0	0	0		43.42	35.17	3.039	277	0	0	0	0	0	0	0	0	0
354	2016-02-14	2006-02-13	10.0082	2016-02-16	2	FS	Labrador Retriever	28.7	NC	2.65	19.5	21	7.2	73.7	32.9		1	1	10	4	4	4	1	0	2	0	0	0	1	2	3	0	0	0	0		29.27	25.758	0.878	204	0	0	0	0	0	0	0	0	0
355	2016-02-15		8	2016-02-17	2	MC	Rat Terrier	12	NC	2.1	15.3	16	6.2	73	34		0	0	1	3	2	0	0	0	0	0	0	0	2	0	0	0	0	0	0		15.06	11.144	0.602	0.5	0	0	0	0	0	0	0	0	0
356	2016-03-08	2008-06-01	7.7726	2016-03-08	0	MI	Shih Tzu	4.95	NC	2.73	19.3	20	8.4	70.7	36.6	213000	5	1	22	4	2	3	0	0	0	0	0	0	1	3	0	0	0	0	0		18.54	9.455	6.674	301							0	0	0
357	2016-02-24	2011-08-24	4.50685	2016-02-29	5	FS	Catahoula Leopard	25.3	NC	2.71	17.9	17	7.4	65.9	34.5	5000	0	0	0	3	2	0	0	0	0	0	0	0	0	0	0	0	0	0	0		7.67	3.835	0.23	418	0	0	0	0	0	0	0	0	0
358	2016-03-22	2005-02-14	11.1068	2016-03-21	-1	MC	Italian Greyhound	5.6131	NC	3.36	24.3	24	5.6	72.4	33	10000	0	0	0	3	0	0	0	0	0	0	0	0	0	0	0	0	0	0	0		14.56	13.832	0	15	0	0	0	0	0	0	0	0	0
359	2016-04-22	2011-04-15	5.02466	2016-05-03	11	MC	Pointer	25.1	NC	3.94	28.8	29	6.1	73.2	32.6	76000	0	0	0	0	2	0	1	0	0	0	0	0	0	0	0	0	0	0	0		36.53	30.32	1.827	151							0	1	0
360	2016-04-04	2013-12-20	2.29041	2016-04-18	14	FS	English Bulldog	15.5	NC	2.66	21.2	21	6	79.9	30.6		0	0	0	3	0	0	0	0	0	0	0	0	1	4	0	0	0	0	0		22.24	19.349	0.667	406	0	0	0	0	1	0	0	0	0
361	2016-04-14	2011-06-21	4.81918	2016-04-06	-8	MC	Golden Retriever	32.8	NC	2.03	15.2	15	4.5	74.9	33.7	19000	0	0	1	4	2	0	2	1	0	0	0	0	0	3	2	0	0	1	0		4.85	4.074	0.388	0.5	0	0	0	0	0	0	0	0	0
362	2016-04-11	2016-01-27	0.205479	2016-04-12	1	MI	Golden Retriever	6	NC	3.28	21.9	22	5.9	66.8	31.7	14000	0	0	0	2	2	0	1	0	0	0	0	1	0	0	0	0	0	2	0		10.78	6.468	0.216	62	1	0	0	0	0	0	0	0	0
363	2016-04-13	2013-04-08	3.01644	2016-04-13	0	FS	Mixed Breed Dog	6.4	NC	4.26	29	29	6.4	68	34.2	68000	0	0	1	2	2	2	1	1	0	0	0	0	0	0	0	0	0	2	0		22.52	18.917	0.45	305	0	0	0	0	0	0	0	0	0
364	2016-04-08	2007-01-23	9.2137	2016-04-11	3	FS	Staffordshire Bull Terrier	26.3	NC	4.04	28.7	26	6.6	71	33.1	13000	0	0	0	3	2	0	2	0	0	0	0	0	0	0	0	0	0	1	0		6.9	4.14	0	425	0	0	0	0	0	0	0	0	0
365	2016-04-08	2008-03-08	8.09041	2016-04-12	4	FS	Hound	23.2	NC	2.11	18.2	17	6.9	86.1	30.5	81000	0	0	0	4	0	3	0	0	0	0	0	0	0	3	0	0	0	0	0		14.22	12.94	0.142	576	0	0	0	0	0	0	0	0	0
366	2016-04-12	2005-06-04	10.863	2016-04-12	0	MC	Boston Terrier	5.3	NC	3.91	25.9	25	6.2	66.2	34.2	15000	0	0	0	3	3	0	2	0	2	0	0	0	0	0	0	0	0	0	0		12.97	11.673	0.259	138	0	0	0	0	0	0	0	0	0
367	2016-04-21	2005-01-10	11.2849	2016-04-20	-1	MC	Shih Tzu	7.45	NC	3.66	26.3	26	6.4	71.9	33.7	25000	0	0	3	3	2	0	0	0	0	0	0	0	0	0	0	0	0	0	0		16.07	13.981	0.161	9	0	0	0	0	0	0	0	0	0
368	2016-04-22	2015-10-01	0.558904	2016-04-21	-1	MC	Belgian Malinois	25.7	NC	4.47	29	30	6.7	64.9	35.7	41000	0	0	0	2	2	0	1	0	0	0	0	0	0	0	0	0	0	0	0		37.37	32.138	0.747	81	0	0	0	0	0	0	0	0	0
369	2016-06-07	2009-06-06	7.00822	2016-06-07	0	FS	Mixed Breed Dog	38.5	NC	1.13	12.9	14	6.1	114.7	26.2	628000	2	1	8	5	2	5	0	0	0	0	0	0	1	5	0	0	0	0	0		10.46	8.054	0.105	99	0	0	0	0	0	0	0	0	0
370	2016-05-17	2008-09-01	7.71233	2016-05-12	-5	FS	Welsh Pembroke Corgi	14.4	NC	4.21	29.4	30	6.7	69.9	33.3	26000	0	0	0	3	3	0	1	0	1	0	0	0	0	0	0	0	0	1	0		42.77	36.782	0.855	133	0	0	0	0	0	0	0	0	0
371	2016-05-03	2007-11-02	8.50685	2016-05-03	0	FS	Labrador Retriever	32	SC	2.66	20.5	19	6.8	77	31.2	21000	0	0	0	4	3	0	1	0	0	0	0	0	0	2	0	0	0	0	0		18.27	16.991	0	218	0	0	0	0	0	0	0	0	0
372	2016-05-04	2004-05-03	12.011	2016-05-05	1	MC	Boykin Spaniel	15	NC	3.1	23.2	23	6.5	75	33.9	41000	0	0	0	2	2	2	1	0	0	0	0	0	1	0	0	0	0	0	0		19.36	16.843	0	1	0	0	0	0	0	0	0	0	0
373	2016-05-10	2013-05-05	3.01644	2016-05-06	-4	FS	Chihuahua	7.09	NC	3.79	26.8	26	4.9	70.7	32.6	37000	1	0	1	3	4	0	2	0	0	0	0	0	0	2	0	1	0	2	0		28.74	17.244	6.898	145	0	0	0	0	0	0	0	0	0
374	2016-05-12	2008-07-11	7.8411	2016-05-12	0	MC	Weimaraner	33.1	NC	3.35	23.5	23	5.7	70	32.6	16000	0	0	0	3	0	0	0	0	0	0	0	0	0	0	0	0	0	0	0		3.69	2.62	0.111	2	0	0	0	0	0	0	0	0	0
375	2016-05-16	2006-04-24	10.0685	2016-05-16	0	MC	Goldendoodle	41.9	NC	4.23	28.6	28	7.6	67.6	33.7	21000	0	0	0	3	2	0	0	0	0	0	0	0	0	0	0	0	0	0	0		15.66	13.624	0	0.5	0	0	0	0	0	0	0	0	0
376	2016-05-25	2011-09-28	4.66027	2016-05-26	1	MC	Weimaraner	25.5	NC	3.88	27.3	28	5.5	70.5	34.3	44000	0	0	3	4	4	0	0	0	0	0	0	0	0	2	0	0	0	0	0		48.36	41.59	1.934	65	0	0	0	0	0	0	0	0	0
377	2017-08-22	2017-05-04	0.30137	2017-08-23	1	MC	Poodle	4.64	NC	2.16	13.9	16	6.8	64.2	37.8		0	0	0	2	2	0	1	0	0	0	0	0	0	0	0	0	0	0	0		7.9	5.372	0.158	122	0	0	0	0	0	0	0	0	0
378	2016-06-16		8	2016-06-17	1	FS	Mixed Breed Dog	25	NC	4.16	29.3	30	6.7	70.5	31.5	13000	0	0	0	4	2	0	0	0	1	0	0	0	0	3	2	0	0	0	0		64.05	57.005	2.562	282	0	0	0	0	0	0	0	1	0
379	2016-06-03	2011-08-01	4.84384	2016-06-08	5	MC	Mixed Breed Dog	27.2	NC	3.89	27.2	27	6.3	70	34.3	51000	0	0	6	4	2	2	0	0	0	0	0	0	0	2	0	0	0	0	0	0	26.62	22.095	1.863	42							0	0	0
380	2016-06-03	2007-06-01	9.0137	2016-06-02	-1	FS	Mixed Breed Dog	28.5	NC	4.31	29.7	29	7.3	69	33.6	9000	0	0	0	0	0	0	0	0	0	0	0	0	0	0	0	0	0	0	0		15.53	14.288	0	35	1	0	0	0	0	0	0	0	0
381	2016-06-06	2014-09-17	1.72055	2016-06-06	0	MI	American Staffordshire Terrier	28	NC	1.64	12.4	15	6.6	75.4	29.3	184000	2	1	5	4	3	3	1	0	0	0	0	0	1	2	3	0	0	1	0		53.07	45.69	5.572	213	0	0	0	0	0	0	0	0	0
382	2016-06-07	2006-01-06	10.4247	2016-06-08	1	MC	Labrador Retriever	36.4	NC	3.83	25.7	25	7.6	67	34.3	39000	0	0	1	3	2	2	0	0	0	0	0	0	0	2	0	0	0	0	0	0	12.96	11.146	0	211	0	0	0	0	0	0	0	0	0
383	2016-06-07	2010-08-05	5.84384	2016-06-08	1	MC	Labrador Retriever	30.4	NC	1.81	15.8	15	6.4	87.5	29.7	18000	0	0	1	3	2	0	0	0	0	0	0	0	0	3	0	0	0	0	0	0	6.73	4.913	0	160	0	0	0	0	0	0	0	0	0
384	2016-07-07	2007-12-07	8.58904	2016-07-21	14	MC	Labrador Retriever	30.5	NC	2.29	14.3	13	7.6	62.5	32.1	12000	0	0	1	3	2	0	0	0	0	0	0	0	0	2	0	0	0	0	0		6.7	4.824	0.134	581	0	0	0	0	0	0	0	0	0
385	2016-06-17	2004-01-30	12.389	2016-06-20	3	FS	Toy Poodle	1.625	NC	3.47	25.4	27	4	73.3	33.3	38000	0	0	0	3	2	0	0	0	0	0	0	0	0	2	0	0	0	0	0		22.06	18.972	2.206	457	0	0	0	0	0	0	0	0	0
386	2016-06-15	2011-06-16	5.00274	2016-06-20	5	MI	Mixed Breed Dog	26.7	FL	4.43	29	28	6.2	65.5	34.8	30000	0	0	0	3	2	0	1	0	0	0	0	0	0	0	0	0	0	1	Microfilariae		38.02	31.176	1.901	242	0	0	0	0	1	0	0	0	0
387	2016-07-05	2008-10-03	7.7589	2016-06-30	-5	FS	Mixed Breed Dog	22.6	NC	3.45	25	25	6.9	72.4	33.4	8000	0	0	0	2	3	0	0	0	0	0	0	0	0	0	0	0	0	2	0		21.68	18.862	0	279	0	0	0	0	0	0	0	0	0
388	2016-07-03	2006-07-02	10.011	2016-07-05	2	FS	American Staffordshire Terrier	19.6	NC	2.68	19.2	20	6.6	71.6	34.6	37000	2	0	6	4	3	2	0	1	0	0	0	0	1	2	2	0	0	1	0	0	8.52	7.412	0.085	134	0	0	0	0	0	0	0	0	0
389	2016-07-14	2011-04-28	5.21644	2016-07-19	5	FS	Labrador Retriever	31.7	NC	1.74	13.7	13	6.2	79.1	31.8	21000	0	0	0	4	2	0	1	0	0	0	0	0	1	2	3	0	0	0	0	0	7.86	6.367	0.157	310	0	0	0	0	0	0	0	0	0
390	2016-07-12	2011-06-01	5.11781	2016-07-11	-1	FS	Alaskan Malamute	54	NC	3.7	26.7	26	4.3	72.2	30.9	323000	0	0	2	4	2	3	1	0	0	0	0	0	2	4	2	0	0	1	0		23.78	19.262	0.713	181	0	0	0	0	0	0	0	0	0
391	2016-08-05	2013-08-23	2.95342	2016-08-05	0	FS	Shih Tzu	7.4	NC	2.93	20.9	19	7.2	71.2	32.7	36000	0	1	0	2	2	0	0	0	0	0	0	0	0	0	0	0	0	0	0		20.12	13.078	1.811	0.5	0	0	0	0	0	0	0	0	0
392	2016-07-30	2012-06-01	4.16438	2016-07-28	-2	MC	Plott Hound	29.14	NC	4.07	27.5	26	5.9	67.4	33.1	21000	0	0	0	3	3	0	2	1	2	0	0	0	0	0	0	0	0	0	0		31.77	1.906	0	26	0	0	0	0	0	0	0	0	0
393	2016-08-01	2005-06-01	11.1753	2016-08-01	0	MC	Poodle	7.757	NC	2.24	17	16	7.6	75.7	31.2	133000	0	0	3	4	2	3	0	0	1	0	0	0	1	4	0	0	0	0	0	0	20.66	16.528	1.24	351	0	0	0	0	0	0	0	0	0
394	2016-09-15	2012-08-06	4.11233	2016-09-20	5	FS	Catahoula Leopard	25.5	NC	1.23	10.5	12	8.3	85.1	34.1	216000	2	1	14	3	4	4	1	0	0	0	0	0	1	2	3	0	0	0	0		43.04	34.862	3.443	201	0	0	0	0	0	0	0	0	0
395	2016-08-07	2005-08-05	11.0137	2016-08-08	1	MC	Labrador Retriever	31.5	NC	3.76	27.5	27	5.9	73.3	32.8	21000	2	0	0	4	4	0	2	1	0	0	0	0	0	3	3	1	0	1	0	0	14.36	12.637	0.287	17	0	0	0	0	0	0	0	0	1
396	2016-08-07	2010-06-22	6.13151	2016-08-12	5	FS	Standard Poodle	30	NC	2.79	19.4	20	4	69.6	32.3	108000	0	0	6	5	3	3	0	0	0	0	0	0	0	3	0	0	0	0	0		52.7	36.363	6.324	29	0	0	0	0	0	0	0	0	0
397	2017-12-14	2007-07-28	10.389	2017-12-14	0	MC	Bichon Frise	11.4	NC	3.53	26.2	25	6.6	74.2	33.7	16000	0	0	0	3	3	0	2	0	0	0	0	0	0	0	0	0	0	0	0		8.34	6.922	0	255	0	0	0	1	0	0	0	1	0
398	2016-08-21	2010-11-05	5.79726	2016-08-22	1	FS	Maltese	5.6	NC	2.36	16.7	15	5.7	70.5	34	28000	0	0	0	2	2	0	1	0	0	0	0	0	0	0	0	0	0	0	0		6.39	5.879	0	0.5	0	0	0	0	0	0	0	0	0
399	2016-08-15	2008-08-14	8.00822	2016-08-31	16	FS	American Cocker Spaniel	9.55	NC	2.24	16.6	18	4.6	74.4	32.4	136000	0	0	0	4	2	3	0	0	0	0	0	0	0	3	0	0	0	0	0		33.7	25.949	2.696	28	0	0	0	0	0	0	0	0	0
400	2016-08-23	2011-10-01	4.89863	2016-08-24	1	MC	South African Boerboel	52.3	NC	1.19	8.1	9	7.3	68.3	34.5	6000	0	1	2	0	4	0	0	0	0	0	0	0	0	0	0	0	0	0	0		38.62	30.51	0.772	135	0	0	0	0	0	0	0	0	0
401	2016-08-24	2007-10-01	8.90411	2016-08-25	1	MC	Bichon Frise	9.9	NC	2.52	18	18	4.1	71.3	32.9	86000	0	0	1	2	2	2	0	0	0	0	0	0	0	0	0	0	0	0	0		15.03	10.521	0.752	0.5	0	0	0	0	0	0	0	0	0
402	2016-08-31	2006-11-07	9.82192	2016-09-01	1	MC	English Cocker Spaniel	13.6	NC	3.02	23.6	22	7.7	78.3	32.5	24000	0	0	0	2	0	0	0	0	0	0	0	0	0	3	0	0	0	0	0		4.32	2.938	0	627	0	0	0	0	0	0	0	0	0
403	2016-08-31	2004-12-07	11.7397	2016-09-01	1	MC	Mixed Breed Dog	15.03	NC	2.84	18.8	18	8.2	66.3	32.9	111000	2	1	4	4	3	2	1	0	0	0	0	0	0	2	3	0	0	1	0		15.54	13.986	0.466	268	0	0	0	0	0	0	0	0	0
404	2016-09-09	2008-08-08	8.09315	2016-09-12	3	FS	Labradoodle	18.3	NC	2.01	16.2	17	6.4	80.8	28.9	270000	4	0	5	5	2	3	0	0	0	0	0	0	1	4	2	0	0	0	0		68.3	51.908	6.147	192	0	0	0	0	0	0	0	0	0
405	2016-09-10	2014-09-06	2.0137	2016-09-09	-1	MI	English Pointer	20.6	NC	3.94	29.3	30	7	74.2	33.3	3000	0	0	0	3	2	0	0	0	1	0	0	0	0	2	0	0	0	0	0		53.48	48.667	0.535	250	0	0	0	0	0	0	0	0	0
406	2016-09-04	2011-08-17	5.05479	2016-09-06	2	FS	Standard Poodle	22.9	NC	3.22	23.3	27	8.3	72.2	32.2	57000	4	1	3	4	3	2	0	0	0	0	0	0	0	2	0	0	0	0	0		46.16	34.158	4.154	280	0	0	0	0	0	0	0	0	0
407	2016-09-19	2009-08-08	7.12055	2016-09-19	0	MC	Miniature Pinscher	6.26	NC	1.73	11.2	14	6.8	64.9	25.8	58000	1	0	7	2	2	2	1	0	0	0	0	0	0	0	0	0	0	0	0		13.18	11.562	0.282	6	0	0	0	0	0	0	0	0	0
408	2016-09-14	2008-01-01	8.70959	2016-09-15	1	FS	Beagle	23	NC	1.52	10.2	10	7.9	66.8	31.5	47000	0	0	5	4	0	2	0	0	0	0	0	0	0	3	0	0	0	0	0	0	48.25	38.6	3.86	197	0	0	0	0	0	0	0	1	0
409	2016-09-15	2009-11-16	6.83562	2016-09-14	-1	FS	Poodle	15.05	NC	4.03	28.1	29	6	69.7	34	15000	0	0	0	2	0	0	0	0	0	0	0	0	0	0	0	0	0	0	0		10.97	8.995	0	7	0	0	0	0	0	0	0	0	0
410	2016-09-21	2010-09-21	6.00548	2016-09-22	1	MC	Jack Russell Terrier	8.8	NC	1.97	16.8	18	6.3	85.7	28.8	425000	0	0	4	5	2	4	0	0	0	0	0	0	1	4	0	0	0	0	0		30.68	19.022	4.909	0.5	0	0	0	0	0	0	0	0	0
411	2016-09-30	2009-07-07	7.23836	2016-10-03	3	MI	Miniature Schnauzer	8.85	NC	2.49	17.9	19	6.7	71.8	32.7	4000	0	1	0	2	0	0	0	0	0	0	0	0	0	0	0	0	0	1	0		5.75	3.91	0	566	0	0	0	0	0	0	0	0	0
412	2016-10-01	2004-09-29	12.0137	2016-09-30	-1	MC	American Cocker Spaniel	6.5	NC	3.81	26.4	26	6.1	69.3	32	59000	0	0	2	4	2	2	0	0	0	0	0	0	0	3	0	0	0	0	0		24.04	19.232	1.202	0.5	0	0	0	0	0	0	0	1	0
413	2016-10-02	2015-04-26	1.43836	2016-09-27	-5	MI	Golden Retriever	29.5	VA	4.02	30	28	6.5	74.7	33.3	32000	0	0	0	3	2	0	0	0	0	0	0	0	0	0	0	0	0	0	0		6.76	5.408	0	266	0	0	0	0	0	0	0	0	0
414	2016-10-06	2008-07-31	8.18904	2016-10-10	4	FS	Yorkshire Terrier	2.65	NC	1.08	8.7	11	7.5	80.2	34.3	41000	0	0	1	4	2	2	1	0	0	0	0	0	0	2	3	0	0	0	0		6.2	2.79	0	291	0	0	0	0	0	0	0	0	0
415	2016-10-08	2007-11-01	8.94247	2016-10-10	2	FS	American Cocker Spaniel	15.4	NC	3.48	25.3	24	4.3	72.7	32.1		0	0	0	2	2	0	0	0	0	0	0	0	0	2	0	0	0	0	0		14.38	12.942	0.144	223	0	0	0	0	0	0	0	0	0
416	2016-10-01	2008-05-31	8.34247	2016-10-03	2	FS	Labrador Retriever	25.4	NC	3.24	23.1	22	5.4	71.2	32.7	10000	2	0	7	5	3	0	2	0	1	0	2	0	0	3	3	1	0	0	0		7.64	5.883	0.611	28	0	0	0	0	0	0	0	0	0
417	2016-10-04	2011-03-23	5.53973	2016-10-05	1	FS	Boxer	26.6	VA	3.69	25.9	26	3.6	70	34	92000	0	0	2	4	2	2	0	0	0	0	0	0	1	3	0	0	0	1	0		41.01	31.578	1.23	170	0	0	0	0	0	0	0	0	0
418	2016-10-24	2011-04-24	5.50685	2016-10-25	1	MC	Border Collie	20.1	NC	2.97	20.7	20	8.9	69.9	34.8	92000	4	1	2	4	2	3	0	0	0	0	0	0	0	2	0	0	0	0	0		26.01	21.328	1.561	125	0	0	0	0	0	0	0	0	0
419	2016-10-17	2014-03-05	2.62192	2016-10-28	11	MI	Labrador Retriever	34.2	NC	0.96	5.9	5	7.2	61.8	29.9	5000	0	0	0	2	2	0	1	0	1	0	0	0	0	0	0	0	0	0	0		10.69	7.162	0.107	322	0	0	0	0	1	0	0	0	0
420	2016-10-26	2014-10-24	2.00822	2016-11-07	12	FS	Yorkshire Terrier	2	NC	3.95	28.8	29	6.3	72.8	32.5	31000	0	0	1	2	2	0	1	0	0	0	0	0	0	0	0	0	0	2	0		74.3	54.982	8.173	85
421	2017-08-04	2014-05-07	3.24658	2017-08-08	4	FS	Maltese	1.53	NC	0.81	5.5	4	6.1	67.7	30.9	6000	0	1	0	4	2	0	0	0	0	0	0	0	0	2	0	0	0	0	0		6.15	3.198	0.123	763	0	0	0	0	0	0	0	0	0
422	2016-11-03	2005-09-01	11.1808	2016-11-03	0	MI	Bichon Frise	9.4	NC	1.83	13.2	12	4.2	72	32.7	63000	0	0	1	4	2	2	0	0	0	0	0	0	0	3	0	0	0	0	0		14.99	12.142	0.6	0.5	0	0	0	0	0	0	0	1	0
423	2016-11-10	2007-05-01	9.53699	2016-11-10	0	FS	Welsh Pembroke Corgi	13.6	NC	2.01	12.9	15	6.6	64.5	37.2	132000	5	1	48	5	0	3	0	0	0	0	0	0	0	3	0	0	0	0	0		21.23	15.923	1.911	113	0	0	0	0	0	0	0	0	0
424	2016-11-14	2013-08-10	3.26575	2016-11-16	2	FS	Dachshund	3.82	NC	2.66	21.2	21	7.7	79.4	30.9	2260	0	0	3	5	4	0	0	0	0	0	0	0	0	4	0	0	0	0	0		13.16	10.528	0.132	119	0	0	0	0	0	0	0	0	0
425	2016-12-15	2016-09-30	0.208219	2016-12-19	4	FI	Welsh Pembroke Corgi	3.1	NC	3.87	27.8	26	6.9	71.9	33.5	29000	0	0	1	3	3	0	0	0	0	0	0	0	0	0	0	0	0	0	0		24.2	14.52	2.178	209
426	2016-12-08	2012-10-25	4.12329	2016-12-09	1	FS	Maltese	4.01	NC	5.8	29.8	29	4.2	51.3	31.4	37000	0	0	1	3	4	0	0	0	0	0	0	0	0	0	3	0	0	4	0		33.89	25.418	0.339	78	0	0	0	0	0	0	0	1	0
427	2016-12-28	2008-08-12	8.38356	2017-01-04	7	FS	Maltese	6	NC	4.3	28.7	28	6.6	66.8	35		0	0	1	2	2	0	0	0	0	0	0	0	0	0	0	0	0	0	0		16.39	14.095	0	592	0	0	0	0	0	0	0	0	0
428	2016-12-19	2007-05-07	9.6274	2017-01-13	25	FS	Maltese	4.1	SC	2.59	17.9	18	5.7	69	31.7	30000	1	0	1	3	2	0	0	0	0	0	0	0	1	0	0	0	0	0	0		18.13	15.229	1.994	89							0	0	0
429	2016-07-21	2008-12-18	7.59452	2016-07-20	-1	FS	Hound	22.7	NC	4.05	29.2	29	6.1	72.1	33.8	28000	0	0	0	2	2	0	0	0	1	0	0	0	0	0	0	0	0	1	0		14.3	11.583	0.286	307	0	0	0	0	1	0	0	0	0
430	2016-07-31	2007-07-30	9.01096	2016-08-01	1	FS	Shih Tzu	7.5	NC	2.52	17.5	18	7.2	69.4	31.5	150000	0	1	1	3	2	3	0	0	0	0	0	0	0	3	0	0	0	0	0		17.12	14.038	0.171	136	0	0	0	0	0	0	0	0	0
431	2016-07-29	2011-06-29	5.08767	2016-08-04	6	FS	Boxer	22	NC	2.69	18.6	18	6	69	31.9	6000	0	0	1	3	3	0	0	0	1	0	0	0	0	0	2	0	0	0	0	0	12.87	9.524	1.544	226	0	0	0	0	0	0	0	0	0
432	2017-05-06	2011-12-07	5.41644	2017-05-03	-3	FS	Poodle- Standard	21.2	NC	3.93	29.2	29	6	74.3	32.9	11000	0	0	0	3	2	0	0	0	0	0	0	0	1	2	0	0	0	1	0		13.12	12.07	0	14	0	0	0	0	0	0	0	0	0
433	2016-12-31	2014-03-04	2.83014	2017-01-05	5	MC	Poodle- toy	2.49	VA	3.88	26.7	26	5.8	70.1	34.8	5000	0	0	0	3	2	0	0	0	1	0	0	0	0	0	0	0	0	0	0		3.88	1.009	0.776	105	0	0	0	0	0	0	0	0	0
434	2017-01-03	2010-01-03	7.00548	2017-01-06	3	MI	Rat terrier	12.2	NC	2.28	16.9	15	7.5	74.2	32.7	48000	0	0	9	4	0	2	0	0	0	0	0	0	1	3	0	0	0	0	0		12.37	11.009	0	484	0	0	0	0	0	0	0	0	0
435	2016-12-30	2008-12-28	8.01096	2017-01-03	4	FS	American Staffordshire Terrier	30.2	NC	3.47	26	25	6.4	75	33.4	14000	0	0	0	2	0	0	0	0	0	0	0	0	0	0	0	0	0	0	0		18	8.46	0.72	89	0	0	0	0	0	0	0	0	0
436	2016-12-24	2007-12-20	9.01918	2017-01-03	10	FS	Siberian Husky	32.2	NC	3.51	24.8	23	6.1	70.8	33.9	10000	0	0	0	2	2	0	0	0	0	0	0	0	0	0	0	0	0	0	0		11.01	9.579	0.22	137	0	0	0	0	0	0	1	0	0
437	2017-01-06	2014-09-01	2.35068	2017-01-06	0	MC	Poodle	24	SC	4.04	29.4	28	6.7	72.6	34.3	70000	0	0	1	3	2	2	0	0	0	0	0	0	0	2	0	0	0	0	0		29.17	23.336	0.583	0.5	0	0	0	0	0	0	0	0	0
438	2017-01-23	2013-06-14	3.6137	2017-01-24	1	FS	Australian Shepherd	15.2	NC	2.87	18.1	24	8.6	63.1	38.9		0	0	1	4	2	2	1	0	0	0	0	0	0	3	2	0	0	0	0		16	12.48	0.16	176							0	0	0
439	2017-01-21	2006-04-01	10.8164	2017-01-24	3	FS	Rhodesian Ridgeback	26.7	NC	3.15	17.2	22	7.5	54.7	32.6		0	0	3	4	2	2	0	0	0	0	0	0	0	2	0	0	0	0	0		25.7	21.074	0.257	0.5	0	0	0	0	0	0	0	0	0
440	2017-09-13	2015-01-25	2.63562	2017-09-14	1	FS	Goldendoodle	16.9	NC	1.5	12.6	14	7.8	83.9	35.1	102000	3	0	1.5	3	2	3	1	0	0	0	0	0	1	3	0	0	0	0	0		24.96	17.971	1.747	352	0	0	0	0	0	0	0	0	0
441	2017-02-15	2011-04-04	5.87397	2017-02-07	-8	FS	Border terrier	6.4	NC	4.16	28.5	28	6.9	68.3	33.9	16000	0	0	2	4	2	0	0	0	2	0	0	0	0	2	2	0	0	0	0		12.04	6.381	0.12	122	0	0	0	0	0	0	0	1	0
442	2017-02-07	2007-06-14	9.66027	2017-02-09	2	FS	Maltese	4.9	NC	1.59	12	12	8	75.4	36.3		2	0	12	4	2	3	1	0	0	0	0	0	1	2	3	0	0	0	0		19.73	15.784	1.381	140	0	0	0	0	0	0	0	0	0
443	2017-02-08	2010-07-01	6.6137	2017-02-09	1	FS	Pug	11	NC	2.58	18.3	20	6.8	70.9	37.8		0	0	3	4	2	2	2	1	0	0	0	0	1	2	3	0	0	0	0		13.4	9.38	0	82	0	0	0	0	0	0	0	0	0
444	2017-02-11	2012-01-01	5.11781	2017-02-15	4	MC	Treeing walker coohound	26.8	NC	4.31	28.8	29	7.2	66.8	35.7		0	0	1	3	2	0	1	0	0	0	0	0	0	0	2	0	0	0	0		60.8	51.072	2.432	25	0	0	0	0	0	0	0	0	0
445	2017-02-24	2006-02-22	11.0137	2017-02-28	4	MC	Shipperke	8	SC	3.87	26.9	26	6.9	69.3	32	20000	0	0	0	3	3	0	1	0	0	0	0	0	0	0	0	0	0	0	0		22.4	21.28	0	262							0	0	0
446	2017-02-23	2011-06-01	5.73699	2017-02-28	5	FS	mixed breed dog	27.2	NC	2.97	19.9	20	5.5	66.8	33.4	22000	0	0	5	3	2	0	0	0	0	0	0	0	0	0	0	0	0	0	0		11.6	6.728	1.856	0.5							0	0	0
447	2017-02-28	2009-09-10	7.47397	2017-03-02	2	FS	Labrador Retriever	24.3	NC	2.87	21.7	21	8.2	75.6	30.2	216000	0	0	9	3	2	3	0	0	0	0	0	0	0	3	0	0	0	0	0		10.91	9.383	0.218	44	0	0	0	0	0	0	1	0	0
448	2017-03-06	2013-01-07	4.16164	2017-03-07	1	FS	Siberian Husky	25.9	NC	2.72	18.7	19	4.7	68.6	31.1	57000	0	0	1	3	2	2	3	0	0	0	0	0	0	0	0	0	0	2	0		18.4	13.984	1.104	45	0	0	0	0	0	0	0	0	0
449	2017-03-13	2005-07-13	11.674	2017-03-15	2	FS	Shih Tzu	9.5827	NC	2.69	24.9	24	7.1	92.6	30.7	54000	0	0	12	3	2	2	1	0	1	0	0	0	1	0	2	0	0	1	0	0	8.39	8.694	0.097	102	0	0	0	0	0	0	0	0	0
450	2017-03-17	2016-05-14	0.841096	2017-03-17	0	MI	Hound	32.5	NC	4.32	28.8	29	7.7	66.7	34.5	39000	0	0	0	3	2	0	0	0	0	0	0	0	0	0	0	0	0	0	0		12.85	8.995	0.129	306	0	0	0	0	1	0	0	0	0
451	2017-03-17	2010-03-16	7.00822	2017-03-20	3	FS	Rat terrier	8.4	NC	1.84	14.9	17	8.5	80.6	35		0	0	33	4	2	5	0	0	0	0	0	0	0	4	0	0	0	0	0		16.09	14.32	0.805	465	0	0	0	0	0	0	0	0	0
452	2017-03-20	2012-07-20	4.66849	2017-03-21	1	FS	German Shepherd Dog	24	NC	2.28	18	18	7.2	79.2	31.6	8000	0	0	9	3	2	0	0	0	0	0	0	0	0	2	0	0	0	0	0		10.51	3.679	0.105	76	0	0	0	0	0	0	0	0	0
453	2017-03-24	2015-12-06	1.29863	2017-03-27	3	FS	Goldendoodle	21.1	NC	1.29	11.7	16	7.6	90.1	29.5	302000	0	1	1	4	2	5	0	0	0	0	0	0	0	5	0	0	0	0	0		48.97	41.135	2.449	122	0	0	0	0	0	0	0	0	0
454	2017-11-12	2016-10-19	1.06575	2017-11-14	2	FS	Great Dane	37	NC	3.48	25.3	24	6.6	72.6	32.6	2000	0	1	0	3	2	0	0	0	0	0	0	0	0	2	0	0	0	0	0	0	7.11	6.541	0	24	0	0	0	0	0	0	0	0	0
455	2017-03-20	2004-11-15	12.3507	2017-03-22	2	FS	Schnauzer	8.3	NC	1.56	10.6	10	5.5	67.7	31.8	96000	0	0	11	4	0	3	0	0	0	0	0	0	0	2	0	0	0	0	0		14.89	11.465	0.596	0.5	0	0	0	0	0	0	0	0	0
456	2017-03-29	2012-03-26	5.01096	2017-03-28	-1	FS	Shih Tzu	5.6	NC	1.81	16.5	19	5.4	91.1	37.2	91000	0	1	26	4	2	3	0	0	0	0	0	0	1	3	0	0	0	0	0		18.63	12.11	2.422	191	0	0	0	0	0	0	0	1	0
457	2017-04-06	2012-11-11	4.40274	2017-04-11	5	FS	American Staffordshire Terrier	21.7	NC	3.72	27.8	27	6.6	74.8	33.1		0	0	0	3	3	0	1	0	1	0	0	0	0	0	0	0	0	0	0		12.85	10.66	0	124	0	0	0	0	0	0	0	0	0
458	2017-04-04	2010-04-03	7.00822	2017-04-06	2	FS	mixed breed dog	3.06	NC	3.73	24.9	26	4.1	66.6	33.1	22000	0	0	0	0	0	0	0	0	0	0	0	0	0	0	0	0	0	0	0		10.41	7.912	0	408	0	0	0	0	0	0	0	0	0
459	2017-04-03	2004-04-01	13.0137	2017-04-06	3	FS	English Cocker Spaniel	10.2	NC	4.6	29.5	29	7.5	64	34.2	11000	0	0	0	4	2	0	0	0	0	0	0	0	0	0	2	0	0	1	0		14.88	11.16	1.339	185	0	0	0	0	0	0	0	0	0
460	2017-04-13	2010-10-12	6.50685	2017-04-13	0	FS	Labrador Retriever	25.1	NC	3.82	27.9	27	4.3	72.9	32.2	110000	0	0	10	4	2	2	1	0	0	0	0	0	0	2	0	0	0	0	0		6.72	4.906	0.269	13	0	0	0	0	0	0	0	0	0
461	2017-04-15	2008-08-01	8.70959	2017-04-18	3	MC	Weimaraner	40	NC	4.11	28.2	27	6.6	68.8	33.1	15000	0	0	0	0	0	0	0	0	0	0	0	0	0	0	0	0	0	0	0		16.53	13.389	0.331	47	0	0	0	0	0	0	0	0	0
462	2017-04-20	2005-10-20	11.5068	2017-04-21	1	FS	Jack Russell Terrier	6.2	NC	2.26	18.3	18	3.6	81	24.9	341000	0	0	4	4	2	4	0	0	0	0	0	0	0	4	0	0	0	0	0		20.83	19.164	0.625	2	0	0	0	0	0	0	0	0	0
463	2017-05-12	2007-08-17	9.74247	2017-05-12	0	MC	Labrador Retriever	34.2	VA	3.81	27.1	26	6.8	71.2	32.5	22000	0	0	1	2	2	0	1	0	0	0	0	0	0	0	0	0	0	0	0		7.26	5.59	0.218	58	0	0	0	0	0	0	0	0	0
464	2017-05-11	2013-09-11	3.66575	2017-05-12	1	FS	Pekingese	5.5	NC	1.14	7.9	9	8.6	69.5	33.2	125000	3	1	32	5	4	3	1	0	0	0	0	0	1	2	3	0	0	0	0		27.39	22.186	1.37	189	0	0	0	0	0	0	0	0	0
465	2017-05-18	2010-06-15	6.92877	2017-05-19	1	MC	West Highland White terrier	9.3	NC	2.98	20.2	21	6	67.6	33.1	47000	0	0	6	4	2	0	0	0	0	0	0	0	0	2	0	0	0	0	0		14.76	12.251	0.443	0.5	0	0	0	0	0	0	0	0	0
466	2017-05-19	2009-07-12	7.85753	2017-05-24	5	MC	Labrador Retriever	30	VA	3.3	24	23	5.9	72.9	33.5	22000	0	0	0	3	2	0	1	0	0	0	0	0	0	0	0	0	0	0	0		9.43	7.638	0	44	0	0	0	0	0	0	1	0	0
467	2017-06-02	2007-06-01	10.011	2017-06-06	4	FS	Shar-pei	27.8	NC	4.31	30.2	30	6.1	70	33	15000	0	0	0	2	2	0	0	0	1	0	0	0	0	0	0	0	0	0	0		3.37	2.123	0.337	37	0	0	0	1	0	0	0	0	0
468	2017-05-27	2006-07-19	10.863	2017-06-01	5	FS	Poodle-Toy	3.7	NC	3.87	26.5	27	5.2	68.5	31.9	31000	0	0	3	3	2	0	0	0	0	0	0	0	0	2	0	0	0	0	0		2.22	1.354	0.111	67	0	0	0	0	0	0	0	0	0
469	2017-07-04	2016-12-27	0.517808	2017-07-07	3	FS	mixed breed dog	9.2	NC	3.56	25.3	24	6.5	70.9	29.6	327000	0	0	1	5	2	4	0	0	0	0	0	0	1	4	3	0	0	0	0		18.57	13.742	0		0	0	0	0	0	0	0	0	0
470	2017-06-15	2004-11-15	12.589	2017-06-19	4	FS	Shih Tzu	3.425	NC	4.29	29.8	30	7.7	69.4	32.6	26000	0	0	0	3	3	0	0	0	0	0	0	0	0	0	0	0	0	0	0		11.51	9.438	0.23	1011	0	0	0	0	0	0	0	0	0
471	2017-06-14	2007-09-01	9.79178	2017-06-26	12	FS	Cairn Terrier	5.8	VA	3.58	25.9	24	6.8	72.4	31.9	0	0	0	0	3	0	0	0	0	0	0	0	0	0	2	0	0	0	0	0		27.94	23.749	1.397	33	0	0	0	0	0	0	0	0	0
472	2017-06-24	2017-04-10	0.205479	2017-06-26	2	MI	Bernese Mountain Dog	6.6	NC	3.86	26.5	26	6	68.7	33	34000	0	0	0	2	3	0	1	0	0	0	0	0	1	0	2	0	0	1	0		16.67	10.836	0.167	143	0	0	0	0	0	0	0	0	0
473	2017-06-19	2015-01-22	2.40822	2017-06-21	2	MI	Shih Tzu	8.1	NC			17	7.5			44000	4	1	10	4	0	2	0	0	0	0	0	0	0	2	0	0	0	0	0		25.4	20.574	0.508	357	0	0	0	0	0	0	0	0	0
474	2017-06-21	2003-03-09	14.2959	2017-06-23	2	MC	Fox terrier	7.5	NC	3.01	20.1	23	7.5	66.9	24.5		2	0	4	4	3	3	1	0	0	0	0	0	0	3	2	0	0	1	0		19.2	16.896	0	226	0	0	0	0	0	0	0	0	0
475	2017-06-26	2009-07-11	7.96438	2017-06-28	2	FS	Labradoodle	9.5	NC	3.87	20.1	19	6.6	52	27.2	110000	0	0	1	4	2	2	0	0	0	0	0	0	0	2	4	0	0	1	0		11.29	5.532	1.016	114	0	0	0	0	0	0	0	0	0
476	2017-07-01	2011-07-01	6.00548	2017-07-03	2	FS	Great Pyrenees	40.1	NC	3.09	21.5	24	6.9	69.7	41		0	0	2	3	3	2	1	1	0	0	0	0	2	2	0	0	0	0	babesia sp		6.5	5.33	0	82							0	1	0
477	2018-11-29	2006-05-22	12.5315	2018-11-30	1	FS	American Cocker Spaniel	12.8	NC	5	31.2	29	7.5	62.4	33.7	94000	0	0	1	3	2	2	0	0	0	0	0	0	0	0	2	0		1	0		12.28	8.719	1.351	9	0	0	0	0	0	0	0	0	0
478	2017-08-24	2017-12-21	-0.326027	2017-08-23	-1	MC	Golden Retriever	36.8	VA	4.14	29	27	7.5	70.1	33.3	7000	0	0	0	3	2	0	0	0	0	0	0	0	0	0	0	0	0	0	0		27.4	21.098	1.096	146	0	0	0	0	0	0	0	0	0
479	2017-08-07	2008-10-01	8.85479	2017-08-07	0	FS	mixed breed dog	20.5	NC	3.41	23.2	24	7.6	68.2	37.5		0	0	0	3	2	0	1	0	0	0	0	0	0	2	0	0	0	0	0		9.6	8.544	0.096	112	0	0	0	0	0	0	0	0	0
480	2017-08-17	2001-01-14	16.6	2017-08-18	1	MC	American Cocker Spaniel	10.3	NC	1.42	10.3	11	8	73.1	37.2	156000	5	1	5	5	2	3	0	0	0	0	0	0	0	3	2	0	0	0	0		50.9	33.594	5.09	210	0	0	0	0	0	0	0	0	0
481	2017-08-18	2012-04-21	5.32877	2017-08-22	4	MC	Labrador Retriever	25.3	NC	3.61	25.8	26	6.5	71.5	36.6		0	0	1	3	3	2	2	0	0	0	0	0	0	2	0	0	0	0	0		18.6	10.602		13	0	0	0	0	0	0	0	0	0
482	2017-08-18	2012-08-17	5.00548	2017-08-23	5	MI	Labrador Retriever	39.3	NC	3.94	28.3	27	7.1	71.7	33.1	17000	0	0	0	2	3	0	0	0	0	0	0	0	0	0	0	0	0	0	0		20.26	18.842	0	329	0	0	0	0	0	0	1	0	0
483	2017-08-19	2013-08-19	4.00274	2017-08-22	3	FS	American Staffordshire Terrier	25.8	NC	4.37	30.4	29	6.8	69.6	33.3	15000	0	0	0	3	3	0	2	0	0	0	0	0	0	0	0	0	0	0	0		0.37	0	0	77	0	0	0	0	0	0	0	0	0
484	2017-07-31	2008-09-27	8.84658	2017-08-01	1	MC	Schnauzer-miniature	11.5	NC	4.29	29.9	30	6.7	69.7	32.2	241000	0	0	4	4	2	3	0	0	0	0	0	0	1	3	0	0	0	0	0		24.94	18.705	2.993	0.5	0	0	0	0	0	0	0	0	0
485	2017-07-31	2013-08-31	3.91781	2017-08-01	1	MC	Labrador Retriever	27.8	NC	1.32	12.1	13	8.8	91.5	29	169000	0	1	5	5	0	3	0	0	0	0	0	0	0	4	0	0	0	0	0		45.45	31.815	5	187	0	0	0	0	0	0	0	0	0
486	2017-09-14	2005-07-31	12.1315	2017-09-11	-3	MC	Boykin Spaniel	12.9	NC	3.83	28.4	27	5.5	74	34.7	35000	0	0	0	3	3	0	0	0	0	0	0	0	0	0	0	0	0	0	0		7.09	6.31	0	157	0	0	0	0	0	0	0	0	0
487	2017-08-23	2007-09-28	9.90959	2017-08-24	1	MC	Labrador Retriever	30.391	NC	1.79	12.2	12	6.7	67.9	32.7	36000	0	1	8	3	0	2	0	0	0	0	0	0	0	2	0	0	0	0	0		22.94	18.352	1.147	231	0	0	0	0	0	0	0	0	0
488	2017-09-06	2009-09-06	8.00548	2017-09-07	1	MC	Poodle	34	NC	4.1	31.4	29	6.6	76.5	32.3	61000	0	0	2	4	0	2	0	0	0	0	0	0	0	3	0	0	0	0	0		41.63	35.386	1.249	298	0	0	0	0	0	0	0	0	0
489	2017-09-11	2015-12-28	1.70685	2017-09-14	3	FS	Chihuahua	2.5	NC	4.11	28.8	27	4.8	70	35	2000	0	0	0	3	2	0	0	0	0	0	0	0	0	0	0	0	0	0	0		8.96	7.258	0.627	166	0	0	0	0	0	0	0	0	0
490	2017-09-30	2012-01-18	5.70411	2017-09-29	-1	FI	Miniature Pinscher	4.64	NC	4.11	29.4	28	7.4	71.6	33.3	17000	0	0	0	2	3	0	0	0	0	0	0	0	0	0	0	0	0	0	0		14.63	14.191	0	305	0	0	0	0	0	0	0	1	0
491	2017-10-03	2005-10-18	11.9671	2017-10-04	1	MC	Pomeranian	14.5717	NC	2.59	17.8	18	5.7	68.8	33	68000	0	1	9	2	3	2	0	0	0	0	0	0	0	0	0	0	0	0	0		9.19	6.801	0.735	0.5	0	0	0	0	0	0	0	0	0
492	2017-09-19	2011-09-19	6.00548	2017-09-20	1	FS	Doberman Pinscher	36	NC	3.87	27	25	5.1	69.7	32.6	58000	0	0	1	3	2	2	0	0	0	0	0	0	0	2	0	0	0	0	0		9.94	7.853	0.895	0.5	0	0	0	0	0	0	0	0	0
493	2017-09-20	2009-05-26	8.32603	2017-09-21	1	MC	West Highland White terrier	6.1238	NC	2.91	20.9	20	6.4	71.7	31.9	29000	0	0	0	3	3	0	3	0	0	0	0	0	0	0	0	1	0	3	0		10.43	8.135	0.313	831	0	0	0	0	0	0	0	0	0
494	2017-09-24	2010-09-24	7.00548	2017-09-27	3	FS	Dachshund	6.39	NC	3.6	23	24	7.9	63.8	35.5		0	0	11	2	0	0	0	0	0	0	0	0	0	0	0	0	0	0	0		1.35	1	0	23	0	0	0	0	0	0	0	0	0
495	2017-10-08	2006-11-09	10.9205	2017-10-06	-2	FS	Labrador Retriever	30.6	NC	4.2	28.2	27	6.2	67.2	32.8	8000	0	0	1	3	2	0	0	0	0	0	0	0	0	0	0	0	0	0	0		5.87	4.344	0.176	42	0	0	0	0	1	0	0	1	0
496	2018-06-02	2008-05-01	10.0932	2018-06-04	2	FS	Yorkshire Terrier	7.2	NC	4.55	29.7	29	5.6	65.3	34	27000	0	0	1	2	2	0	0	0	0	0	0	1	0	0	0	0		2	0		10.42	6.877	2.084	32	0	0	0	0	0	0	0	0	0
497	2017-10-16	2013-10-08	4.02466	2017-10-17	1	FS	Collie	27.8	NC	0.94	9	20	7	96.3	70.5		0	0	1	4	2	3	1	0	0	0	0	0	0	3	2	0	0	0	0		16.8	13.776	0.672	62	0	0	0	1	0	0	0	1	0
498	2017-10-25	2012-10-22	5.01096	2017-10-23	-2	FS	German Shepherd Dog	19.2	NC	4.05	29.9	28	5.8	73.9	33.3	12000	0	0	0	2	0	0	0	0	0	0	0	0	0	0	0	0	0	0	0		28.77	23.879	0	75	0	0	0	0	0	0	0	0	0
499	2017-10-22	2008-03-17	9.60548	2017-10-23	1	MC	Poodle	11.5	NC	4.13	28	28	6.1	67.7	35.3	10000	0	0	0	3	3	0	2	1	1	0	0	0	0	2	2	0	0	0	0		14.52	9.874	2.759	18	0	0	0	0	0	0	0	0	0
500	2017-10-30	2014-10-30	3.00274	2017-11-02	3	MC	mixed breed dog	24.6	NC	1.22	6.8	14	6.6	55.3	42.8		0	0	1	4	2	0	0	1	0	0	0	0	0	3	2	0	0	0	0		16.3	8.15	0.163	387	0	0	0	0	0	0	0	0	0
501	2017-11-12	2017-03-05	0.690411	2017-11-08	-4	MI	Australian Shepherd	10.6	NC	5.95	23.9			40.2	31.6		0	0	0	4	4	0	1	0	0	0	0	0	0	2	2	0	0	3	0		14	10.78	0	466	0	0	0	0	0	0	0	0	0
502	2017-11-08	2009-07-20	8.30959	2017-11-10	2	FS	Yorkshire Terrier	2.43	SC	3.87	27.7	26	5.3	71.6	34.4	34000	0	0	0	3	2	0	0	0	0	0	0	0	0	2	0	0	0	0	0		6.23	4.423	0	338	0	0	0	0	0	0	0	0	0
503	2017-11-13	2010-07-03	7.36986	2017-11-15	2	FS	Pekingese	5.47	NC	1.55	14.3	15	5.5	92.2	25.6	351000	0	0	17	5	2	5	0	0	0	0	0	0	1	4	2	0	0	1	0		30.81	21.875	3.389	0.5	0	0	0	0	0	0	0	0	0
504	2017-11-11	2012-07-26	5.29863	2017-11-13	2	MI	Yorkshire Terrier	4.15	NC	2.39	17.9	18	6	74.9	33.4	49000	3	0	13	5	2	3	0	0	0	0	0	0	0	3	2	0	0	0	0		24.42	14.667	5.372	86	0	0	0	0	0	0	0	0	0
505	2017-11-15	2008-04-15	9.59178	2017-11-17	2	FS	Shetland Sheepdog	11.975	GA	4.87	30.7	30	5.9	63.1	34.6		1	0	0	3	2	0	0	2	1	0	0	1	0	2	0	0	0	2	0		7	5.6	0.07	256	0	0	0	0	0	0	0	0	0
506	2017-11-22	2011-11-22	6.00548	2017-11-27	5	MI	German Shepherd Dog	33.6	NC	2.84	20.2	19	3.4	71.3	30.9	86000	0	0	0	3	3	2	2	1	1	0	0	0	1	2	0	0	0	1	0		20.37	18.129	0.815	138	0	0	0	0	0	0	0	0	0
507	2017-12-01	2005-04-01	12.6767	2017-12-06	5	FI	Pomeranian	5.44	NC	3.55	23.9	22	5.8	67.3	28.3	391000	0	0	8	4	2	3	0	0	0	0	0	0	1	2	0	0	0	0	0		18.54	15.203	0.556	0.5	0	0	0	0	0	0	0	0	0
508	2017-12-07	2009-01-25	8.87123	2017-11-28	-9	MC	Shar-pei	21.6	NC	4.36	28.9	27	6	66.3	32.8		0	0	0	4	2	0	1	0	0	0	0	0	0	0	2	0	0	1	0		19.45	17.505	0	398	0	0	0	0	0	0	0	0	0
509	2017-12-08	2010-11-20	7.05479	2017-12-11	3	MC	mixed breed dog	54.4	NC	1.52	13.1	17	6.9	86	44.6	113000	0	1	11	4	2	3	0	0	0	0	0	0	1	3	2	0	0	0	0		31.9	24.244	0.319	144	0	0	0	0	0	0	0	0	0
510	2017-12-12	2008-10-28	9.12877	2017-12-13	1	MC	mixed breed dog	18.3	NC	0.75	6.9	6	6.2	92.3	26.7	18000	0	0	2	5	2	2	0	0	0	0	0	0	0	4	2	0	0	0	0		8.69	7.213	0.087	136	0	0	0	0	0	0	0	0	0
511	2017-12-17	2009-05-10	8.61096	2018-01-02	16	MC	Brussels Griffon	11.5	NC	3.02	20.6	20	5.4	68.4	33.7	42000	0	1	2	4	2	2	0	0	0	0	0	0	0	2	0	0	0	0	0		19.34	12.571	4.835	8
512	2017-12-16	2007-12-13	10.0164	2017-12-14	-2	MC	Retriever	34.5	NC	3.67	24.8	25	3.5	67.5	34.4	26000	0	0	0	3	3	0	2	0	1	0	0	0	1	0	0	0	0	0	0		16.51	13.868	1.486	3	0	0	0	0	0	0	0	1	0
513	2018-01-06	2008-03-22	9.8	2018-01-08	2	FS	American Foxhound	23.8	NC	2.97	20.5	21	5.2	69	36.8		0	0	1	2	2	2	1	1	2	0	0	0	1	2	0	0		1	0		13.1	10.48	0.131	15	0	0	0	0	0	0	0	1	0
514	2018-01-07	2011-01-06	7.00822	2018-01-08	1	FS	Labrador Retriever	27.6	NC	4.19	29	29	6.1	69.2	35	7000	1	0	0	2	2	0	0	0	0	0	0	0	0	0	0	0		0	0		4.69	3.564	0	175	0	0	0	0	0	0	0	0	0
515	2018-01-11	2009-01-21	8.97808	2018-01-12	1	MC	Golden Retriever	40.4	NC	1.67	12.1	12	6.9	72.7	31.9	7000	0	0	1	4	0	0	0	0	0	0	0	0	0	3	0	0		0	0		1.52	0.03	0.03	0.5	0	0	0	0	0	0	0	0	0
516	2018-01-24	2015-04-30	2.73973	2018-01-25	1	FS	Border Collie	24.5	NC	1.12	8.4	8		74.7	31	4000	0	0	0	4	2	0	0	0	0	0	0	0	0	2	0	0		0	0		38.53	16.183	1.927	103	0	0	0	0	0	0	0	0	0
517	2018-01-31	2010-01-31	8.00548	2018-02-01	1	FS	Mixed Breed	10.1	NC	2.21	15.3	15	6.6	69.1	32.3	145000	0	0	2	3	2	3	1	0	0	0	0	0	0	2	0	0		1	0		31.97	24.937	1.599	2	0	0	0	0	0	0	0	1	0
518	2018-02-10	2010-08-08	7.51507	2018-02-09	-1	FS	West Highland White Terrier	6.5	NC	3.62	26.9	26	5.5	74.3	32.4	204000	0	1	1	4	2	3	0	0	0	0	0	0	0	3	0	0	0	0	0		29.38	23.21	2.644	67	0	0	0	0	0	0	0	0	0
519	2018-02-08	2010-07-08	7.59452	2018-02-09	1	FS	Border Collie	16.6	NC	2.24	20	21	6.6	89.4	26.8	451000	0	0	6	4	2	4	0	0	0	0	0	0	1	4	0	0	0	0	0	0	20.21	14.551	2.425	262	0	0	0	0	0	0	0	0	0
520	2018-02-14	2010-06-11	7.68493	2018-02-15	1	MC	Weimaraner	38.2	NC	5.15	24.6	24	5.8	73.7	24.6	24000	0	0	0	2	2	0	0	0	0	0	0	0	0	0	0	0	0	0	0		5.15	3.966	0	215	0	0	0	0	0	0	0	0	0
521	2018-03-06	2013-09-29	4.43562	2018-03-12	6	MC	Golden Retriever	22.9	NC	3.82	25.3	24	6.4	66.4	33.8	21000	1	0	0	4	3	0	2	0	2	0	0	0	1	3	2	0	0	0	0		63.58	54.679	3.179	97	0	0	0	0	0	0	0	0	0
522	2018-02-19	2009-06-18	8.67945	2018-02-21	2	MC	American Staffordshire Terrier	30.66	NC	3.74	25.6	23	7.3	68.5	33.4		0	0	0	3	3	0	0	0	0	0	0	0	0	0	0	0	0	0	0	0	19.99	17.191	0	94	0	0	0	1	0	0	0	1	0
523	2018-03-22	2010-06-22	7.75342	2018-03-23	1	FS	Labrador Retriever	14.3	NC	1.19	10.8	11	6.2	90.4	28.6	115000	1	0	6	4	2	3	0	0	0	0	0	0	1	3	2	0		0	0		14.96	11.895	1.11	133	0	0	0	0	0	0	0	0	0
524	2018-02-27	2009-03-04	8.99178	2018-02-27	0	MC	Italian Greyhound	5.67	NC	4.24	28.5	27	6.7	67.2	32.9	28000	0	0	0	3	3	0	1	1	1	0	0	0	0	2	0	0	0	3	0		54.29	44.518	7.058	400	0	0	0	0	0	0	0	0	0
525	2018-03-03	2011-03-02	7.00822	2018-03-05	2	FS	Plott Hound	49.9	NC	3.37	23.3	24	5.1	69.1	34.6	69000	1	0	9	4	2	2	0	0	0	0	0	0	0	2	2	0	0	0	0		37.49	27.743	3.374	0.5	0	0	0	0	0	0	0	0	0
526	2018-03-11	2015-09-11	2.49863	2018-03-13	2	FS	Australian Shepherd	27.4	NC	2.05	16.3	16	7.3	79.6	28.9	380000	4	1	8	4	2	4	0	0	1	0	0	0	0	3	2	0		0	0		49.08	38.773	3.926	341	0	0	0	0	0	0	0	0	0
527	2018-03-14	2008-08-14	9.5863	2018-03-15	1	FS	Beagle	21.1	NC	4.05	29.2	28	7.1	72	34.3	123000	2	1	1	3	0	2	0	0	0	0	0	0	0	2	0	0		0	0		18.57	15.785	0	206	0	0	0	0	0	0	0	0	0
528	2018-04-03	2010-01-28	8.18356	2018-03-30	-4	FS	German Shorthaired Pointer	16.7	NC	4.38	28.7	27	6.6	65.6	34.4	25000	0	0	0	3	2	0	0	0	0	0	0	0	0	0	0	0		2	0		23.82	20.247	0	200	0	0	0	0	0	0	0	0	0
529	2018-03-14	2011-05-17	6.83014	2018-03-19	5	MC	Poodle	4.37	NC	1.12	10.7	11	7	95.8	27.8	54000	0	0	1	3	2	3	0	0	0	0	0	0	1	4	0	0		0	0		25.35	13.689	1.268	223	0	0	0	0	0	0	0	0	0
530	2018-03-23	2015-01-09	3.20274	2018-03-23	0	MC	Boxer	30	NC	4.19	30	29	5.6	71.6	33.3	29000	0	0	0	3	4	0	2	0	1	0	0	0	0	0	0	0		0	0		15.53	13.356	0	140	0	0	0	0	0	0	0	0	0
531	2018-03-26	2009-03-26	9.00548	2018-03-27	1	FS	Dachshund	5.51	NC	2.6	17.7	17	7	68.2	31.4	20000	0	1	0	4	0	0	0	0	0	0	0	0	0	4	3	0		0	0	0	3.74	2.506	0.187	196	0	0	0	0	0	0	0	0	0
532	2018-03-24	2005-03-24	13.0082	2018-03-28	4	MC	Terrier	7.87	NC	0.88	6.7			76	38.7		0	0	5	3	2	0	0	0	0	0	0	0	1	2	0	0		0	0	4	9.14	7.296	0.48		0	0	0	0	0	0	0	0	0
533	2018-10-16	2015-05-18	3.41644	2018-10-16	0	FS	Dachshund	5.2	NC	2.5	19	18	5.7	76.3	32		0	0	25	3	2	2	1	1	1	0	5	0	1	3	0	0		2	0	0	10.1	6.969	0.303	437	0	0	0	0	0	0	0	0	0
534	2018-03-27	2007-06-27	10.7562	2018-03-27	0	FS	Beagle	22.1	NC	2.81	19.9	20	6.6	70.9	32.3	87000	0	0	5	2	2	2	1	0	0	0	0	0	0	2	0	0		0	0		6.88	5.92	0.217	30	0	0	0	0	0	0	0	0	0
535	2018-04-05	2014-03-16	4.05753	2018-04-06	1	MC	Labrador Retriever	18.2	VA	3.87	26.4			68.1	37.9		0	0	0	3	2	0	1	1	0	0	0	0	0	2	0	0		1	0		1.7	0.799	0.306	348	0	0	0	0	0	0	1	0	0
536	2018-04-03	2017-04-03	1	2018-04-05	2	MI	Labrador Retriever	13.3	MD	5.05	28.6	29	5.8	56.6	32.2	51000	0	0	0	4	3	0	1	0	0	0	0	0	0	2	4	0		0	0		39.86	33.482	0	472	0	0	0	1	0	0	0	0	0
537	2018-04-13	2006-04-27	11.9699	2018-04-16	3	MC	Yorkshire Terrier	4.44	NC	3.96	28.9	28	7.5	73.1	32.4	14000	0	0	1	2	0	0	0	0	0	0	0	0	0	0	0	0		0	0		17.49	14.342	0.525	394	0	0	0	0	0	0	0	0	0
538	2018-04-18	2012-04-11	6.02192	2018-04-13	-5	FS	Mixed Breed	17.9	NC	3.94	29	27	6.3	73.7	35.4	22000	0	0	2	2	2	0	0	0	0	0	0	0	0	0	0	0		0	0		7.09	3.12	0.496	200	0	0	0	0	0	0	0	0	0
539	2018-04-14	2005-10-14	12.5068	2018-04-16	2	MC	American Eskimo	7.8	NC	1.7	12.6	15	7.4	73.7	35		2	0	26	4	3	4	1	0	0	0	0	0	0	3	2	0		1	0	4	25.24	21.202	1.767	61	0	0	0	0	0	0	0	0	0
540	2018-04-20	-/-/-	#VALUE!	2018-04-25	5	MC	Rat Terrier	4.2	NC	2.95	20	21	4.9	67.8	35.6	58000	0	0	11	3	2	2	0	0	0	0	0	0	0	2	0	0		0	0		10.67	9.25	0.799	1	0	0	0	0	0	0	0	0	0
541	2018-04-24	2015-04-24	3.00274	2018-04-25	1	FI	Shih Tzu	6.4	NC	1.41	10.5	12		74.4	41.7	75000	2	1	23	5	0	3	0	0	0	0	0	0	0	3	0	0		0	0		37.3	26.483	5.222	258	0	0	0	0	0	0	0	0	0
542	2018-04-26	2013-03-01	5.15616	2018-04-30	4	FS	American Staffordshire Terrier	26.9	NC	2.5	18.1	19	7.6	72.4	36.4	129000	0	1	12	4	0	3	0	0	0	0	0	0	0	4	2	0		0	0		22.61	18.314	0.904	79	0	0	0	0	0	0	0	0	0
543	2018-05-07	2009-05-04	9.0137	2018-05-08	1	FS	Golden Retriever	27.8	NC	2.5	23.2	21	5.8	92	29.7	444000	0	0	74	3	2	3	0	0	0	0	0	0	0	2	0	0		2	0		9.81	13.144	0.171	109	0	0	0	0	0	0	0	0	0
544	2018-12-20	2011-08-08	7.3726	2018-12-21	1	MI	Belgian Malinois	27.4	NC	4.07	28.7	28	5.2	70.5	34.4	16000	0	0	0	2	0	0	0	0	0	0	0	0	0	2	0	0		0	0	2	29.53	12.107	0	52	0	0	0	1	0	0	0	1	0
545	2018-05-13	2011-05-13	7.00548	2018-05-15	2	FS	Mixed Breed	24.9	NC	3.04	21.7	22	5.2	71.4	32.7	16000	1	0	1	3	3	0	0	0	0	0	2	0	0	0	0	0		0	0	0	3.27	2.812	0.033	47	0	0	0	0	0	0	0	0	0
546	2018-05-19	2016-11-20	1.49315	2018-05-21	2	MC	English Springer Spaniel	20.7	NC	4.28	30	29	6.9	70.1	34.4	99000	0	0	13	2	0	2	0	0	0	0	0	1	2	0	0	0		0	0	4	7.92	4.91	0.317	214	0	0	0	0	0	0	0	1	0
547	2018-05-18	2008-02-02	10.2959	2018-05-21	3	MC	Miniature Poodle	4.72	NC	1.42	12.1	13	7.5	84.7	31	210000	0	1	34	4	2	1	0	0	0	0	0	0	1	3	2	0		0	0		30.74	21.518	3.689	297	0	0	0	0	0	0	0	0	0
548	2018-05-31	2010-11-24	7.52055	2018-06-01	1	FS	Cardigan Welsh Corgi	15.2	NC	1.51	13.8	12	7.4	91.2	25.2	679000	0	1	13	2	3	4	0	0	0	0	0	0	1	5	0	0		3	0		20.37	15.481	2.037	317	0	0	0	0	0	0	0	0	0
549	2018-05-29	2006-11-29	11.5041	2018-05-30	1	FS	Pomeranian	2.62	NC	1.6	10.3	10		64.7	50.4	163000	2	0	18	4	0	3	0	0	0	0	0	0	0	2	4	0		0	0	4	29.68	22.26	1.187	245	0	0	0	0	0	0	0	0	0
550	2018-06-04	2016-10-15	1.63562	2018-06-12	8	MC	Australian Shepherd	12.4	NC	4.06	17.8	16	5.3	43.8	23.2	204000	0	0	1	4	3	2	2	1	0	0	2	0	1	3	2	0		2	0	0	10.74	8.377	0	446
551	2018-06-24	2014-08-01	3.89863	2018-06-19	-5	MC	Boxer	24.7	NC	3.53	25.9	26	6.1	73.5	33.2	110000	0	0	0	2	3	2	1	0	0	0	0	0	0	2	0	0		0	0		22.24	17.57	0.445	201	0	0	0	0	0	0	0	0	0
552	2018-06-18	2012-08-29	5.80548	2018-06-20	2	FS	Belgian Malinois	15.4	NC	3.74	22.6	22	3.8	60.4	32.9	3000	0	0	0	2	5	0	4	0	0	0	0	0	0	0	2	0		0	0		8.41	7.821	0.084	282
553	2018-06-22	2008-06-16	10.0219	2018-06-18	-4	MC	English Springer Spaniel	29	KY	3.98	27.5	26	6.2	69	33.4		0	0	0	2	2	0	0	0	0	0	0	0	0	2	0	0		3	0		12.81	10.376	0	367	0	0	0	0	0	0	0	0	0
554	2018-06-13	2006-06-13	12.0082	2018-06-15	2	FS	Affenpinscher	6.2	SC	1.89	14.1	15	7.7	75	26.8	319000	0	1	1	4	0	4	0	0	0	0	0	0	1	4	0	0		0	0		14.52	11.906	0.871	468	0	0	0	0	0	0	0	0	0
555	2018-06-19	2013-10-04	4.70959	2018-06-15	-4	MI	Scottish Deerhound	44.3	NC	3.7	24.5	24	4.3	66.2	31.9	3000	0	0	0	2	0	0	0	0	0	0	0	0	0	0	0	0		0	0		104.4	75.168	9.396	0.5	0	0	0	0	0	0	0	0	0
556	2018-07-05	2013-03-06	5.33425	2018-07-06	1	MC	Old English Sheepdog	41.7	NC	1.57	13.4	18		85.1	46.7	112000	1	1	14	3	2	3	0	0	1	0	0	0	2	3	0	0		0	0		7.27	5.057	2.321	111	0	0	0	0	0	0	0	0	0
557	2018-07-15	2013-12-02	4.61918	2018-07-16	1	MC	Berger de Picard	23.2	NC	3.7	26.2	26	5.6	70.9	27.2	15000	0	0	2	2	5	0	3	0	0	0	0	0	0	0	0	0		0	0		1.06	0.021	0.466	17							0	0	0
558	2018-07-12	2012-06-06	6.10137	2018-07-13	1	FS	Pomeranian	3.07	NC	1.87	14.3			76.4	45.8		3	0	20	4	4	2	0	0	0	0	0	0	0	2	3	0		1	0		22.5	19.8	1.35		0	0	0	0	0	0	0	0	0
559	2018-07-06	2005-07-06	13.0082	2018-07-09	3	MC	Miniature Schnauzer	8.7	NC	2.16	16.8	16	7.4	77.9	30.6	18000	0	0	0	0	5	0	2	0	0	0	0	0	4	0	0	1		0	0		21.87	19.027	0	844	0	0	0	0	0	0	0	0	0
560	2018-07-23	2010-12-29	7.56986	2018-07-23	0	FS	Shih Tzu	4.91	NC	4.23	30	28	6.1	70.9	32.6	40000	0	0	0	2	2	0	0	0	0	0	0	0	1	0	2	1		3	0		17.76	16.694	0.355	538	0	0	0	0	0	0	0	0	0
561	2018-08-01	2012-08-06	5.98904	2018-08-02	1	MC	Yorkshire Terrier	6.6	NC	3.07	21.3	21	7.1	69.3	31.7	113000	2	0	1	5	4	3	2	0	0	0	0	0	0	4	4	0		2	0		28.85	19.618	2.308	347	0	0	0	0	0	0	0	0	0
562	2018-07-30	2006-07-30	12.0082	2018-08-01	2	MC	Pomeranian	7.8	NC	4.38	27.4	26	13.3	62.6	32.7		0	0	8	3	3	0	0	0	0	0	0	0	0	0	0	0		3	0		6.78	5.288	0.881	51	0	0	0	0	0	0	0	0	0
563	2018-08-05	2015-04-12	3.31781	2018-08-06	1	FS	Goldendoodle	11.4	SC	3.73	26.7	30	5.8	71.5	37.8		0	0	1	2	2	0	2	0	0	0	0	0	0	2	0	0		0	0		6.3	5.166	0.315	200	0	0	0	0	0	0	1	0	0
564	2018-08-05	2014-04-01	4.34795	2018-08-06	1	MC	Goldendoodle	30.7	NC	3.4	21.7	23	8	63.9	38		0	0	0	2	3	0	2	2	0	0	0	0	0	2	0	0		1	0	0	14.8	12.876	0	113	0	0	0	0	0	0	0	0	0
565	2018-08-05	2010-01-03	8.59178	2018-08-06	1	MC	English Springer Spaniel	25.3	NC	2.07	15.4	15	7.2	74.7	32.2	108000	1	1	2	3	3	3	2	0	0	0	0	0	0	2	2	0		0	0	0	25.43	17.547	2.289	97	0	0	0	0	0	0	0	1	0
566	2018-08-07	2007-07-23	11.0493	2018-08-08	1	FS	Labrador Retriever	32.6	NC	4.2	27.1	23	8.5	64.6	37.7		0	0	0	2	2	0	1	1	0	0	0	0	2	0	2	0		0	0		19.1	16.808	0.764	45	0	0	0	0	0	0	0	1	0
567	2018-08-10	2013-01-01	5.60822	2018-08-13	3	FS	Mixed Breed	21	NC	3.56	26.9	27	6.3	75.5	32.5	200000	3	1	3	3	3	3	0	0	0	0	0	0	1	3	0	0		0	0		23.08	17.772	2.308	185	0	0	0	0	0	0	0	0	0
568	2018-08-11	2013-11-28	4.70411	2018-08-13	2	MC	Maltese	6.8	NC	4.44	31.5	30	5.8	70.9	33.1	21000	0	0	12	2	2	0	0	0	0	0	0	0	0	2	0	0		2	0		4.79	0.431	1.054	6							0	0	0
569	2018-08-20	2012-02-20	6.50137	2018-08-21	1	MC	English Springer Spaniel	19.958	NC	2.26	17.5	19	7.2	77.5	29.8	391000	0	1	13	5	0	4	0	0	0	0	0	0	1	4	0	0		0	0		60.55	50.862	8.477	775	0	0	0	0	1	0	0	0	0
570	2018-08-20	2018-02-15	0.509589	2018-08-21	1	MI	Pitbull mix	20.2	VA	3.36	23.1	23	9.1	68.7	30.9		0	0	0	4	2	0	0	0	0	0	0	0	0	3	0	0		2	0		24.4	16.592	0	219	0	0	0	0	0	0	0	0	0
571	2018-08-28	2012-09-18	5.94521	2018-08-22	-6	MC	Havanese	2.95	NC	3.87	28	27	4	72.4	32.8	12000	0	0	0	2	3	0	0	0	0	0	0	0	0	0	0	0		3	0		27.64	10.227	12.714	198							0	0	0
572	2018-08-27	2008-04-25	10.3452	2018-08-29	2	MC	Papillon	6.7	NC	3.52	24.9	23	6.8	70.9	33.7	61000	0	0	1	3	2	2	0	0	1	0	0	0	0	2	2	0		1	0		15.73	10.225	1.888	12	0	0	0	0	0	0	0	0	0
573	2018-08-26	2008-08-15	10.0356	2018-08-27	1	FS	Maltese	3.9	NC	3.81	27	28	5	70.9	31.2	42000	0	0	2	3	4	0	0	0	0	0	0	0	0	2	0	0		0	0	0	46.74	19.631	21.5	71	0	0	0	0	0	0	0	0	0
574	2018-08-26	2008-08-25	10.0082	2018-08-27	1	FS	Terrier	17.1	NC	4.19	28.9	29	7	69.1	34.1	35000	0	0	4	2	0	0	0	0	0	0	0	0	0	0	0	0		0	0		13.69	6.845	5.476	5	0	0	0	0	0	0	0	0	0
575	2018-09-07	2008-06-07	10.2575	2018-09-11	4	FS	Labrador Retriever	30.7	NC	3.01	22.5	21	6.2	74.8	33.5	13000	0	0	0	2	3	0	2	0	0	1	0	0	0	0	0	0		2	0		8.91	7.93	0	267	0	0	0	0	0	0	0	0	0
576	2018-09-16	2010-09-08	8.0274	2018-09-10	-6	FS	Petit Basset Griffon Vendeen	15.3	SC	4	27.1	27	6	67.7	33.6	9000	0	0	1	2	0	0	0	0	0	0	0	0	0	0	0	0		0	0		10.56	5.597	0.106	73	0	0	0	0	0	0	0	0	0
577	2018-09-19	2006-04-03	12.4712	2018-09-21	2	FS	Bichon Frise	4.9	NC	2.11	12.6	13		59.8	35	7000	0	0	0	3	2	0	0	0	1	0	0	0	0	2	3	0		0	0		9.76	7.418	0.39	220	0	0	0	0	0	0	0	0	0
578	2018-09-28	2009-06-19	9.28219	2018-10-01	3	FS	Mixed Breed	23.3	NC	3.45	27.9	27	5.5	80.9	30	217000	0	0	4	3	3	0	0	2	0	0	0	0	1	4	0	0		1	0		8.12	5.928	0.081	88	0	0	0	0	0	0	0	0	0
579	2018-10-06	2013-04-29	5.4411	2018-10-08	2	MI	Welsh Springer Spaniel	19.8	NC	2.26	16.6	17	5.4	73.3	32.1	108000	0	0	2	4	0	3	0	0	0	0	0	0	0	3	0	0		0	0		30.19	21.737	2.113	0.5	0	0	0	0	0	0	0	0	0
580	2018-10-18	2010-10-14	8.01644	2018-10-18	0	MC	German Shorthaired Pointer	33.6	NC	2.4	15	15	6.7	62.5	33.4	17000	1	1	0	2	3	0	0	0	0	0	0	0	0	0	0	0		0	0		7.25	3.915	0.363	16	0	0	0	0	0	0	0	0	0
581	2018-10-10	2013-11-10	4.91781	2018-10-11	1	MC	American Staffordshire Terrier	22.5	NC	2.31	18.5	18	8	79.7	29.4	240000	0	0	10	4	0	3	0	0	0	0	0	0	1	4	0	0		0	0		12.09	7.31	0	58	0	1	0	0	0	0	0	0	0
582	2018-10-14	2016-02-14	2.66575	2018-10-15	1	FI	Catahoula Leopard	19.7	NC	3.97	28.3	28	7.2	71.4	33.7	11000	0	0	0	0	2	0	0	1	3	0	0	0	1	0	0	0		0	0		0.6	0	0.012	71	0	0	0	0	0	0	0	0	0
583	2018-10-15	2014-10-14	4.00548	2018-10-16	1	MC	Yorkshire Terrier	3.96	NC	3.23	23.5	22	5	72.8	32.4	46000	0	0	0	2	2	2	3	1	0	0	0	0	0	0	0	1		0	0		5.19	3.841	0.156	10	0	0	0	0	0	0	1	0	0
584	2018-11-11	2008-05-11	10.5096	2018-11-13	2	FS	Rhodesian Ridgeback	31.7	NC	4.28	28.8	29	9.6	67.3	33.5	21000	0	0	0	3	3	0	0	0	0	0	0	0	0	0	0	0		0	0		0.73	0	0	244	0	0	0	0	0	0	0	0	0
585	2018-10-23	2012-10-23	6.00274	2018-10-24	1	FS	American Staffordshire Terrier	17.4	NC	2.85	17.5	17	7.5	61.4	33.6	9000	0	0	0	0	2	0	0	0	1	0	0	0	0	0	0	0		0	0	3	6.96	4.733	0.209	163	0	0	0	0	0	0	0	0	0
586	2018-10-23	2009-04-24	9.50411	2018-10-30	7	MI	Cairn Terrier	6.4	VA	3.87	26.9	25	4.9	69.5	34	39000	0	0	0	2	3	0	0	0	0	0	0	0	0	0	0	0		2	0	0	15.71	10.526	3.299	195	0	0	0	0	0	0	0	0	0
587	2018-10-24	2008-10-30	9.98904	2018-10-26	2	FS	Havanese	8.62	VA	3.59	25.2	27	6.8	70.2	37		0	0	7	4	3	3	2	1	0	0	0	0	0	3	2	0		0	0		31.12	24.896	1.556	238	0	0	0	0	0	0	0	0	0
588	2018-11-05	2015-10-20	3.04658	2018-11-06	1	MC	Mixed Breed	23.1	NC	4.13	27.7	27	6.1	67.1	35.4	19000	0	0	0	3	3	0	2	0	0	0	0	0	0	0	0	0		0	0		20.19	16.758	0.202	185	0	0	0	0	0	0	0	0	0
589	2018-11-12	2011-01-11	7.8411	2018-11-12	0	FS	Boxer	18.6	NC	3.88	27.4	24	7.2	70.4	32.7	47000	0	0	1	2	2	0	1	0	1	0	0	0	1	0	0	1		2	0		28.74	26.441	0.575	75	0	0	0	0	0	0	0	0	0
590	2018-11-16	2009-11-16	9.00548	2018-11-19	3	FS	Whippet	10.1	NC	1.78	12.2			68.4	39.8		0	0	0	4	3	2	2	0	3	0	0	0	0	3	2	2		1	0	0	4.1	2.665	0.041	107	0	0	0	0	0	0	0	0	0
591	2018-11-20	2017-12-26	0.90137	2018-11-26	6	FS	French Bulldog	10.4	NC	2.17	16.8			77.3	40.3		1	1	12	4	0	2	0	0	0	0	0	0	0	2	0	0		0	0		10.8	9.396	0.432			0
592	2018-11-18	2007-03-03	11.7205	2018-11-19	1	MC	Standard Schnauzer	15.4	NC	3.71	25.3	24	4.8	68.4	33	8000	0	0	0	2	4	0	0	0	0	0	0	0	0	0	0	0		0	0		6.67	3.202	0.2	21	0	0	0	0	0	0	0	0	0
593	2018-12-12	2011-12-12	7.00548	2018-12-17	5	FS	Mixed Breed	15.5	NC	2.91	18.7	22	7.2	64.4	37		0	0	2	4	2	0	1	0	2	0	0	0	0	3	2	0		2	0	1	7.1	4.757	0.142		0	0	0	0	0	0	0	0	0
594	2018-12-13	2015-12-10	3.01096	2018-12-12	-1	MC	Golden Retriever	45.9	NC	3.96	28.6	27	5.4	72.2	33.4	101000	0	0	0	2	2	0	0	0	0	0	0	0	1	2	0	0		0	0		4.91	3.584	0.098	25	0	0	0	0	0	0	0	0	0
595	2018-12-23	2012-12-23	6.00274	2019-01-02	10	FS	Mixed Breed	40.8	NC	1.35	11.6			86.4	41.9		1	0	26	4	2	3	0	0	0	0	0	0	0	3	3	0		0	0	4	26.34	21.862	1.317		0	0	0	0	0	0	0	0	0
596	2018-12-28	2005-12-26	13.0137	2019-01-18	21	MC	Australian Shepherd	27.3	NC	3.5	26.4	25	6	75.4	33.3	43000	0	0	0	3	3	0	1	0	0	0	0	0	0	2	0	0		1	0		38.98	31.574	1.169	184	0	0	0	0	0	0	0	0	0
597	2018-12-30	2008-02-20	10.8658	2019-01-03	4	FS	Labrador Retreiver	38.8	NC	1.43	10.6	11	7.7	74.3	32.5	246000	4	1	7	4	0	4	0	0	0	0	0	0	1	3	0	0		0	0		14.61	12.973	0.469	214	0	0	0	0	0	0	0	1	0
[truncated: 8 more columns]

## Sheet: Key
Results Key
CBC RBC Morphology:	None = 0	Rare (<1/hpf) = 1	Occasional/Slight (1-3/hpf) = 2	Few/Mild (4-10/hpf) = 3	Mod (10-25/hpf) = 4	Many/Marked (>25/hpf) = 5
Coomb's	Blank = not performed	Neg or <1:64 = 0	1:64 = 1	1:128 = 2	1:256 = 3	1:512 = 4	1:1024 = 5
Agglutination	Negative = 0	Positive =1
VBD Panel Results
PCR	Negative = 0	Positive = 1
IFA	<1:64 = 0	1:64 = 1	1:128 = 2	1:256 = 3	1:512 = 4	1:1024 = 5
SNAP	Negative = 0	Weakly Positive = 1	Positive = 2
